# Supplementary material for: Quantitative proteomics identifies plasma protein alterations that associate with metabolic and thrombotic profile changes after bariatric surgery
Source: Diabetes Obes Metab. 2025 Feb 25;27(5):2647–57. doi: 10.1111/dom.16267 (PMC11965011; doi:10.1111/dom.16267)
Supplement: Supplementary file 2 — Table S1. Normalised protein intensities matrix. Table S2. Linear model with paired‐design for post‐ and pre‐surgery. Table S3. Linear mixed model to investigate the impact of the interaction effect of surgery (post‐ vs pre‐surgery) with anthropomorphic and plasma‐derived clinical markers. Table S4. Gene set enrichment analysis of plasma protein that increase in abundance 9 months after surgery. Table S5. Gene set enrichment analysis of plasma protein that decrease in abundance 9 months after surgery. Table S6. Summary of linear mixed model per interaction term data. Table S7. Overview of the difference in medication use in patients pre‐surgery and post‐surgery. [file DOM-27-2647-s002.xlsx]

## Sheet: diannOutput
Protein.Group	Protein.Ids	Protein.Names	Genes	First.Protein.Description	Pre28	Pre43	Post40	Pre44	Post25	Post62	Post41	Pre29	Post51	Post27	Pre05	Pre32	Pre02	Post29	Pre42	Post38	Pre61	Pre03	Pre30	Pre37	Post17	Post61	Post08	Post28	Pre38	Post05	Post18	Pre08	Post44	Pre17	Pre14	Post30	Post14	Post02	Pre09	Pre18	Post42	Post03	Post06	Pre27	Pre25	Pre51	Pre40	Post09	Pre41
A0A075B6H7	A0A075B6H7	KV37_HUMAN	IGKV3-7	Probable non-functional immunoglobulin kappa variable 3-7	1752270	2861600	1689400	2084690	4036470	2160190	1876360	1872740	1448920	882876	2946170	3317200	2143070	1797260	2137660	929745	3728040	1439240	3362370	1179550	2518260	3082850	2816370	2522810	1655830	3705100	3467880	2126990	1417970	1728870	2296530	2464730	2573010	2196220	2574410	2007430	1972870	2121980	2461290	683760	258072	237147	3226340	8137330	2578720
A0A075B6I0	A0A075B6I0	LV861_HUMAN	IGLV8-61	Immunoglobulin lambda variable 8-61	688526		855525	354599	1237110	1082690	908253	805101	328979	399805	405833	964377	795823	1255080	977604	385170	849434	254265	1000670	975492	2207590	959881	686306	740074		360498	1213630	564919	479864	1737090	649554	403214	427857	1006650	558851	937535	1096510	173307	759469	336806	1148520	423065	752553	610646	748725
A0A075B6I9	A0A075B6I9	LV746_HUMAN	IGLV7-46	Immunoglobulin lambda variable 7-46	6145890	22615200	13999500	7050780	20808200	9139270	14092600	7149250	4650200	8261320	9805270	12283500	11185200	6223420	5617850	7037170	16879800	5576840	8739820	10858500	24972300	4807970	15263400	13207300	8890220	12008100	20966400	9340960	11916600	38322900	11356600	23138900	15132900	14719200	12888100	15851900	9209810	6173680	11917800	6374410	14323000	10643400	18036300	20699200	14841400
A0A075B6J9	A0A075B6J9	LV218_HUMAN	IGLV2-18	Immunoglobulin lambda variable 2-18					1076300	1527800	557554	451852		637853		827962	583219	802699	838389				1052890	1429950			595657				639548	756460		417025	471811	990956	1345370		362766	431872				446468			810420	422158
A0A075B6K4	A0A075B6K4	LV310_HUMAN	IGLV3-10	Immunoglobulin lambda variable 3-10	1339700	1017760	1495030	811650	2487870	724776	1186780	1061030	515349	873962	1184720	1538690	999455	1013010	1237300	659548	1529400	1069050	1800810	1248250	1370520	1633330	1792090	728946	680500	1457680	701523	1360600	2738250	3284220	1202090	1824490	1049390	1032880	931485	593762	756865	1480240	814555	674644	905262	569838	2365540	1747430	1260690
A0A075B6K5	A0A075B6K5	LV39_HUMAN	IGLV3-9	Immunoglobulin lambda variable 3-9	2255930	3435710	2627160	2888160	6861390	1770710	3203450	5529300	2281340	1908930	2395030	2914570	2335930	4168630	1697380	1794940	1420810	2929360	2384260	1791850	4188610	2390360	2570880	1566230	1555970	2275960	4576040	2030990	2334740	4874380	3932890	5481820	4160420	1958770	1555160	5012340	1698240	2888970	3162730	2219420	8257520	2793530	3082170	2376290	3493710
A0A075B6Q5	A0A075B6Q5	HV364_HUMAN	IGHV3-64	Immunoglobulin heavy variable 3-64					211871		93750.8	7680.26		43889		119769		84166.8	88471.9			26614.3			72525.5		131622				113769	135354		224497	110525		32388.2	97155.5	124068	146909				50677.5	78221.1			119008	77429.6
A0A075B6S2	A0A075B6S2	KVD29_HUMAN	IGKV2D-29	Immunoglobulin kappa variable 2D-29		79584.1													14433.3			38505.8									177824									124361		19879.6							108786
A0A075B7B6	A0A075B7B6	A0A075B7B6_HUMAN	IGHV4OR15-8	Immunoglobulin heavy variable 4/OR15-8 (non-functional) (Fragment)	213505	227067	296503	316293	614065	225296	72854.7	395427	335143	113846	281949	580971	509021	465487	359078	244008	573554	259104	492478	565940	64043	724601	345201	189832	251636	348561	618685	264872	414602	31933.7	267667	282625	405689	479506	243993	434302	466199	250686	553172	123102	750487	207647	418870	174473
A0A075B7D0	A0A075B7D0	A0A075B7D0_HUMAN	IGHV1OR15-1	Immunoglobulin heavy variable 1/OR15-1 (non-functional) (Fragment)	1097220	3491090	241017	4397740	302854	140431	7536300	7961320	1839960	5126790	13222200	5286480	7585780	3898950	3270950	578401	482000	5233380	2224560	218771	7095370	213038	3383110	7117960	1922850	16523700	6374760	2603700	4298950	9750770	7903480	1843200	5150640	9282220	9954550	6758960	10069400	4182300	8152320	2943930	127886	2689300	503507	6964680	10095300
A0A087WSY4	A0A087WSY4	HV432_HUMAN	IGHV4-30-2	Immunoglobulin heavy variable 4-30-2	358386	629930	634680	641973	277682	355878	262705	454925	661051	218252	452649	366517	260313	470386	409258	334612	448336	251414	352451	408972	454438	720148	259873	492486	318670	332551	439136	234851	557141	334614	326836	390113	216881	231236	302585	714861	602128	136556	584867	341618	432757	475969	240596	237564	173465
A0A087WW87	A0A087WW87	KV240_HUMAN	IGKV2-40	Immunoglobulin kappa variable 2-40	11702000	14499500	7929200	11774500	12842800	8126850	14204600	7928680	10398800	6487740	9014550	9894350	13293000	7623280	17648200	6251010	12153200	9334230	11317600	12929900	14922400	21338400	13260400	10652600	6741830	10771500	18251500	11117400	14249300	13172100	15222200	18938300	15575800	14314500	13777500	15979200	8245110	11008100	11079700	5332790	14918200	10352100	6294070	15678100	13901300
A0A0A0MRZ8	A0A0A0MRZ8	KVD11_HUMAN	IGKV3D-11	Immunoglobulin kappa variable 3D-11	74382800	25038100	17414000	89553800	74441900	31293400	48117300	73339400	30188200	36567000	72128400	57163100	62439900	30204100	74338900	281940	80056200	57314400	47299700	24817600	67986200	36471600	38805600	93523900	36967500	70159500	103088000	44347700	21652300	118431000	54756600	92946800	57121300	62893100	126629000	88298200	62424300	72504400	116845000	30717400	68768400	58902900	21107700	195043000	55351400
A0A0A0MRZ9	A0A0A0MRZ9	LV552_HUMAN	IGLV5-52	Immunoglobulin lambda variable 5-52			41452.3								18973.1																				190576		233443
A0A0A0MS15	A0A0A0MS15	HV349_HUMAN	IGHV3-49	Immunoglobulin heavy variable 3-49	68722.1	78628.4	102094	137549	105544	50621	75259.4	76936.9	105490		164253		92883.9	29950.5	30369.4	72751.5	71240.4	78438.6	26983.6	48721.1	128526	161085	116403	87522.2	38577.2	129387	171862	50562.8	45972.4	208201	162222	57340.6	65183.3	61735.4	134220	246793	23453.6	103360	153250	41064.9	130058	103875	26752.2	166207	103080
A0A0A0MT36	A0A0A0MT36	KVD21_HUMAN	IGKV6D-21	Immunoglobulin kappa variable 6D-21	576488	107565	706412	558723	86167.1	642096	1480830	583938	2151060	92567.3	693090	673465	1342850	723062	429168	1784560	1893460	1431410	1394530	1056630	785752	2604210	620281	856632	1347920	481940	3658270	517075	450380	1032470	435514	1453440	411393	1648670	483616	3536630	414978	1235460	194026	76303	264276	1630510	507107	571979	1305030
A0A0B4J1U7	A0A0B4J1U7	HV601_HUMAN	IGHV6-1	Immunoglobulin heavy variable 6-1		30086.3						14666					18504.7																	6741.4		13904.5			24656.9	9485.51					25353.5	14053.4		29334.7
A0A0B4J1V0	A0A0B4J1V0	HV315_HUMAN	IGHV3-15	Immunoglobulin heavy variable 3-15	792318	3359420	1510600	1801740	2141530	1171110	1865610	1599520	1375860	773422	1239550	1556490	1925720	1548910	1754300	1035940	1827440	1598130	1429210	1587640	2631010	2352290	870661	1207960	1603250	1606490	2552590	524521	1958320	2163510	1600030	4222740	1558880	2360800	1848670	2221000	1432950	1327740	1323320	521565	2006790	690718	1124360	2324680	1808250
A0A0B4J1V2	A0A0B4J1V2	HV226_HUMAN	IGHV2-26	Immunoglobulin heavy variable 2-26	227638	2034450	605588	1249290	1086970	823700	1475300	1695430	758139	662014	1168620	710466	1202920	1212320	341175	481791	1244800	1025160	1317610	2533110	790769	846076	1469980	1436040	893577	1513830	1200790	768406	1770480	866787	1244280	2487680	612420	1594260	1315150	1517800	683492	1229650	1521340	599852	1019760	774261	249731	1535640	1079710
A0A0B4J1V6	A0A0B4J1V6	HV373_HUMAN	IGHV3-73	Immunoglobulin heavy variable 3-73	573370	497452	517503	525233	857025	695016	773586	444035	959316	297029	627535	419962	520749	700482	536289	656371	621094	469710	371460	366891	921671	1040420	268342	438611	406533	722486	1478990	257794	579604	1004990	618598	1400150	615191	453780	658389	1053780	653030	436839	574034	259840	710892	594664	292213	621524	510114
A0A0B4J1V7	A0A0B4J1V7	HV781_HUMAN	IGHV7-81	Probable non-functional immunoglobulin heavy variable 7-81								33081.8			35643.5			22962.9
A0A0B4J1X5	A0A0B4J1X5	HV374_HUMAN	IGHV3-74	Immunoglobulin heavy variable 3-74	524746	3803120	2064320	2060600	4639760	1189220	2105280	1495130	2539960	1037910	1860990	2261440	2609470	2584540	916451	2045360	1777770	2197200	938719	1172600	2770000	1806550	2365400	1328220	1038500	2179660	2765590	1680410	3629780	2357930	2013160	3108260	2339310	2325840	2385910	3077910	2063890	1290340	3132960	902640	2606400	2129170	1837330	2990450	1540140
A0A0B4J1X8	A0A0B4J1X8	HV343_HUMAN	IGHV3-43	Immunoglobulin heavy variable 3-43	748588	1301590	778870	1678700	945606	438175	767618	818370	737377	380715	1116430	700070	550141	783181	814945	611448	588222	753296	862396	959599	1444160	594244	861315	791897	818799	1187870	725824	652242	1900790	883725	804072	1688090	1048570	445459	685240	526038	538531	664599	702467	464006	949046	867970	834010	694753	750910
A0A0B4J1Y8	A0A0B4J1Y8	LV949_HUMAN	IGLV9-49	Immunoglobulin lambda variable 9-49	70833	129869	32716.8	341594	163100		165515	162301	362276		183190	117622	91574.7	232559	88278.8	69602.1	107415	306889	225810	197948	382005	151324	70635	38997.5		206597	235208	99208.5	443868	390036	221521	276948	231385	109036		538216	39238.7	258742	259756		138516	390001		85162.6	130765
A0A0B4J1Y9	A0A0B4J1Y9	HV372_HUMAN	IGHV3-72	Immunoglobulin heavy variable 3-72		940349	345927	667166	518828		410011	354880	248738	167514	635322	168182	375992	42196.4	950443	58945.3	257396	575813	57258.9	394131	208866		457521	287694	539238	547021	468194	301450	400839	341077	511695	333521	184106	269941	718775	441316	500999	498872	741001	168761	357816	664827		584438	390575
A0A0B4J2B5	A0A0B4J2B5	A0A0B4J2B5_HUMAN	IGHV3OR16-9	Immunoglobulin heavy variable 3/OR16-9 (non-functional) (Fragment)	33147600	77054200	33042300	49269100	63825400	37141400	45228700	31760100	39263500	24790900	63348800	36537900	32148700	39970800	39667400	30240600	53377800	30247500	42020400	23033200	53933800	63634700	36263800	42817700	31540000	67819500	58588900	38775600	44805200	30751300	35216300	67124400	54027900	37388200	55610600	45164800	33724400	36927800	49351100	23889700	55848600	40585200	31135100	61587600	38899000
A0A0B4J2D9	A0A0B4J2D9	KVD13_HUMAN	IGKV1D-13	Immunoglobulin kappa variable 1D-13								69883.3		259368											346434		309756	282776			365285			323891						184152	235928	144252		157776		65681.8		165452
A0A0B4J2H0	A0A0B4J2H0	HV69D_HUMAN	IGHV1-69D	Immunoglobulin heavy variable 1-69D		148552	16769	160916	200163			248498				74883.5	112860	215729				91315	118504					125774					43316.1	88290.9	112091			222922	389796	99477.4	198571		95950.2		191378			859142
A0A0C4DH24	A0A0C4DH24	KV621_HUMAN	IGKV6-21	Immunoglobulin kappa variable 6-21	307568	1054390	933783	601523	691108	488817		308544	478256	197741	231931	583445	603214	477985	321618	494320	783042	292263	493456	508114	1677480	1128310	799844	291707	461063		816294	654080	434394	617436	507721	739325	422831	600854	612104		302451	262810	410351	121878	999927	256996	610240	693463
A0A0C4DH25	A0A0C4DH25	KVD20_HUMAN	IGKV3D-20	Immunoglobulin kappa variable 3D-20	13465000	10516500	7826280	17082700	13319400	7264460	9499460	11697300	5617870	3901570	11023200	12357000	14503900	10710000	12537300	5825000	21159600	6992440	13984000	8444860	24585900	17848200	22004800	9135800	4189080	18064600	30990100	20240600	10596600	18898400	10072600	17269400	12627400	11622000	11329100	16916600	6031930	9345680	8752810	2874460	178838	6405750	10946000	21590100	13424900
A0A0C4DH29	A0A0C4DH29	HV103_HUMAN	IGHV1-3	Immunoglobulin heavy variable 1-3	461383	9173220	476148	12440200	474588	7935040	820252	1437800	10303500	446336	7913970	415401	715170	295427	257070	669259	276654	684049	252414		583392	479823	313700	11845700	4563030	7946770	750995	261916	299287	537986	699263	338733	481313	403162	7680810	997890	10020800	201745	5387110	518515	520831	6445180	305029	8551350	732012
A0A0C4DH31	A0A0C4DH31	HV118_HUMAN	IGHV1-18	Immunoglobulin heavy variable 1-18	7521090	20574500	2990720	21525900	7127950	9002650	4956990	10025800	13033000	3624390	19169400	5354440	6995110	6590110	3467620	3284860	3631200	2859710	6514590	3383360	3786920	5870200	7649400	15335500	10094500	16007700	5822110	5746150	6483220	8804570	11252100	9018570	7126910	5607180	19229900	5982180	11836500	2819070	14673000	3937980	8942360	14432800	3272930	19961300	4889210
A0A0C4DH32	A0A0C4DH32	HV320_HUMAN	IGHV3-20	Immunoglobulin heavy variable 3-20								10441.6						20048													21809.9									11429.9
A0A0C4DH34	A0A0C4DH34	HV428_HUMAN	IGHV4-28	Immunoglobulin heavy variable 4-28	534695	709498	505839	372435	334590	263018	453020	175437	303469	144491	322910	444375	248212	499682	811595	260708	734352	180656	472639	370317	519342	862744	282932	485865	143884	397710	194896	588358	2207200	152242	178308	782706	303984	396932	212627	335271	348783	522901	364101	91958.1	380279	253137	322285	282670	240203
A0A0C4DH35	A0A0C4DH35	HV335_HUMAN	IGHV3-35	Probable non-functional immunoglobulin heavy variable 3-35	2052380	1854780	1705850	1308950	1879990	2067230	1613380	909780	2293350		1577430	1145120	1293060	1974590	1139140	1577050	1043570	1053900	1229440	1047300	1027430	2470630	1117510	1497430	1193560	1428760	1172950	1552890	1321940	1376820	1514630	2168540	1459060	922524	2029420	1037750	2257700		1602290	694290	2349820	1503950	1038330	2023510	913693
A0A0C4DH36	A0A0C4DH36	HV338_HUMAN	IGHV3-38	Probable non-functional immunoglobulin heavy variable 3-38	291364	89146.9	286615		296131	374107	122541	19331.6	108626			174977	45537.8	134735	413886	112481	488258	77002.4	342236	344486	143424	1301880		199926			41622.1		355287	62468.8		186584	125501			16859.9				18632.1	341367	74281.7	149701		63454
A0A0C4DH38	A0A0C4DH38	HV551_HUMAN	IGHV5-51	Immunoglobulin heavy variable 5-51	2704040	2621390	801106	1940600	1334320	714918	2507660	1792450	1719560	1270620	1975350	1395830	2650560	1406540	1851380	967550	1163330	1657950	1548740	1389930	1164840	1525790	1254090	1257100	1203720	1505260	2054320	857436	1870800	4337910	2141420	3199710	1274110	2221030	2721050	1815300	2732520	1451830	2897420	1248940	1225250	2101120	980760	2413820	1750610
A0A0C4DH39	A0A0C4DH39	HV158_HUMAN	IGHV1-58	Immunoglobulin heavy variable 1-58	84307.4				324929		458712	524189		207325	171759	339839	837117	511895	23698.1	152934	68105.3	269734	153798		243135	105464	398120	212682	97240	476289	339840	348254		508208	362444	319875	241778	965831	330778	348786	534398	213686	72783.4	268468	2076930	76255.7	48630.5	524532	340151
A0A0C4DH41	A0A0C4DH41	HV461_HUMAN	IGHV4-61	Immunoglobulin heavy variable 4-61	4952770	7749030	8179170	5802930	7966070	7506750	7783240	7892150	9330680	4400920	3896990	14498500	9163680	12866200	8317160	5869770	8302300	5110370	5782110	7535880	12053400	14082600	6838440	4713500	3330540	4414010	11497900	6704390	8054660	10943300	4898060	11121700	7006830	11412900	6108480	8504710	7774060	5117150	8777410	3634720	7927720	6398010	6094280	8294620	6313990
A0A0C4DH43	A0A0C4DH43	HV70D_HUMAN	IGHV2-70D	Immunoglobulin heavy variable 2-70D		49485.6	152741	40771.1			47751				185528				302394		292681		781071					103043	177140	152245				146810	137601	1809860	889696	98142.7	309900	94164.6		251180		43524.7	641419	28647.3	212905	309850	54368.6
A0A0C4DH67	A0A0C4DH67	KV108_HUMAN	IGKV1-8	Immunoglobulin kappa variable 1-8					366760			280708			218549										374746						368382				238034					361155	217403	135781
A0A0C4DH68	A0A0C4DH68	KV224_HUMAN	IGKV2-24	Immunoglobulin kappa variable 2-24	1028950	1591740	1765810	2031220	1421930	2282550	2133200	835418	1542630	615938	2025270	1032370	1725570	1474230	2222040	1519700	1279320	543998	1159230	1353730	2291430	2265970	828133	1584710	835271	2871400	1190320	776363	2364690	1340120	2034170	2674200	2177690	1954550	2136760	965670	3019690	537560	2861980	581243	1779620	1363870	817271	3016650	1543920
A0A0G2JRQ6	A0A0G2JRQ6	A0A0G2JRQ6_HUMAN		Ig-like domain-containing protein (Fragment)	852750	1324440	1007290	859444	828603	977834	1632770	836222	771906	528346	4003460	1003650	763742	619773	377857	857339	2408280	630369	1311620	1347100	1178750	2430580	852054	738738	1034940	3711830	2677790	627524	1064000	1168630	1933640	2904790	1572130	1303840	961444	1995950	717023	785117	959054	452999	989199	1153860	1289250	1160910	1586370
A0A0J9YX35	A0A0J9YX35	HV64D_HUMAN	IGHV3-64D	Immunoglobulin heavy variable 3-64D	244453	866935	341127	741511	1222210	552699	1549380	747379	913710	657079	835331	624270	1090310	738323	306937	768951	426270	685407	273682	120732	750090	415369	597096	596515	634004	984576	1028970	453224	507782	807955	1174440	990420	727787	1582020	1112100	1015900	1707470	763451	1348010	547585	928769	786489	273324	1023780	1094190
A0A0J9YY99	A0A0J9YY99	A0A0J9YY99_HUMAN		Ig-like domain-containing protein (Fragment)	4034070	7247830	7561350	6380880	6551910	3608140	7399220	5271250	8275730	2242020	5239160	5033580	5206360	4532000	4196000	3703700	7007330	5475630	6012400	5033180	4697800	9293310	4137750	4648180	3843650	6595600	5560990	4128910	6803800	8713660	7351120	9522670	5285990	3833380	7688980	6054050	5930230	3680510	6525530	3350380	7010070	6025200	4145180	5321000	5618810
A0M8Q6	A0M8Q6	IGLC7_HUMAN	IGLC7	Immunoglobulin lambda constant 7	118002	224700	74750		377717	98549	49385.6	779085	372248	82917	449971	642682	351776	317311	86866.5	88802	147308	287977	297192	606682	34688.4	163462	252808	45334.6	51171.9	171374	131605	154256	46777.9	93343.1	571034	340044	300428	362635	71309.9	155172	28160.5	142976	277603	174989	412662	366721	48726.7	36131.9	40938.2
B9A064	B9A064	IGLL5_HUMAN	IGLL5	Immunoglobulin lambda-like polypeptide 5	150081000	205178000	137921000	226161000	189314000	104415000	120958000	193324000	147059000	102006000	203558000	179271000	187047000	114822000	144958000	87928600	112993000	133715000	153541000	134827000	192727000	120383000	176718000	169643000	162525000	184938000	208003000	136591000	110984000	201243000	152420000	252340000	129689000	145473000	132818000	198014000	116305000	145906000	180529000	99239800	196266000	123912000	139112000	152081000	141073000
Cont_AAAA2	Cont_AAAA2	Anti-HA_AffinityTag	HA	Anti-HA	122535000	137106000	203938000	81121400	324723000	293403000	190258000	115629000	177206000	233607000	127497000	145558000	88905600	203563000	212588000	197520000	153435000	113307000	151955000	157792000	378506000	218625000	262167000	274092000	87821900	439619000	217670000	329203000	183869000	60705700	109811000	176588000	350538000	220617000	127050000	107826000	113232000	247985000	255421000	111152000	151206000	152442000	286703000	406569000	151577000
Cont_P00761	Cont_P00761	TRYP_PIG		Trypsin	271119000	215910000	198169000	183102000	607721000	227115000	178451000	310011000	158064000	378623000	258449000	273993000	252002000	232670000	250560000	234681000	305104000	262486000	265061000	185738000	484152000	196088000	354008000	508552000	203258000	397760000	357258000	608779000	216588000	168382000	186481000	259448000	412001000	305431000	200486000	193505000	208147000	370164000	326037000	169046000	295819000	214689000	528148000	374793000	273282000
Cont_P01966	Cont_P01966	HBA_BOVIN	HBA	Hemoglobin subunit alpha		5456610		5148440		9705800	7538550		11831400	5328890	9101300				14741200			7174790	13138100					46955100	5590860	22572000	47808100			12562100		9526730			6060380		4860140		10171600		6010440	16877500		17188900
Cont_P02533	Cont_P02533	K1C14_HUMAN	KRT14	Keratin, type I cytoskeletal 14	3793800	102789		104739	317814	398921	26515.3	301952	115030	480457	226086	171458		227644	65782.3	88069.6	157303	93554.5			1200730		362682		70562.3	501870	38927.9	621036		41968.5			186565	236493	439201		92230.3	1148490	419691	87290.7		166723
Cont_P02538	Cont_P02538	K2C6A_HUMAN	KRT6A	Keratin, type II cytoskeletal 6A	752647		70044.6		315101	343559		265159	285620	464170				271940			110463		169281		907623	352989	1050680			1296490	413816	1095560				139786	276971	390341	69877.3			936234		134186	143238				35533.6
Cont_P02769	Cont_P02769	ALBU_BOVIN	ALB	Albumin	255656	401149	266588		354156			409928			353930	244369	277344		231061		165876	336411	275031	282818		194926		353451	324916			789161	216526	295176	266548	231920			458950	269363				248454	288204	541544	224466		310324
Cont_P04259	Cont_P04259	K2C6B_HUMAN	KRT6B	Keratin, type II cytoskeletal 6B	26106							66332.4		69909.4				59696.5							159032					211823	96625.9	279524										119252
Cont_P04264	Cont_P04264	K2C1_HUMAN	KRT1	Keratin, type II cytoskeletal 1	20589700	1426360	3698840	2199490	10266400	12312600	903297	1646230	1345530	10906100	7268480	2612280	1062890	2333760	2980040	2152000	2058360	1455250	1318040	1211560	26094900	7717600	19763800	771796	665138	9875120	4462020	5161740	3453080	1466570	568692	2801880	7421260	5780710	7562460	1198330	2595090	26925500	6349360	1427240	1321640	1016450	1860090	2383480	763346
Cont_P08779	Cont_P08779	K1C16_HUMAN	KRT16	Keratin, type I cytoskeletal 16	1935950				236435	583917		371800		561956	163626			465627							1334960	745092	842972			1004410	418372	998212					706242		126639		41393.9	963975	200090	202153		41807.8
Cont_P13645	Cont_P13645	K1C10_HUMAN	KRT10	Keratin, type I cytoskeletal 10	8738470	174098	1423710	1312720	7789080	8255030	332783	891942	348862	6090540	401461	1055560	310065	776389	1614140	1022510	426555	403020	292270	293024	24331100	2735330	12500600	491207	114871	6068200	2578880	1737330	1472440	281177	125538	805733	4206350	2908700	1121500	320338	745171	16865800	3011700	688476	372514	267281	405676	923287	351893
Cont_P13647	Cont_P13647	K2C5_HUMAN	KRT5	Keratin, type II cytoskeletal 5	1626060	58654.3	212340	173427	517196	464720	86098.5	144422	96444.1	1074090	189020	109609		180643	120652	71837.7	55321.8		157586	74204.6	1353780	269487	942438	56665.4		711622	327537	821579	174002	61099.2		109216	317914	300453	355064	45696.8	116605	1544530	417920	68740.1	46751.8	98402.5	141638	109066
Cont_P35527	Cont_P35527	K1C9_HUMAN	KRT9	Keratin, type I cytoskeletal 9	545060	926349	1621410	578677	4180200	3364060	365403	729549	861332	5029510	5451350	622335	599975	1124200	1514980	1075500	1002420	854244	714178	676713	8873260	1769500	6116720	411904	447449	4829320	1769310	2767160	1513210	722898	293245	1354610	1925750	2233560	5349950	764681	1324030	11231800	2841460	589951	621191	645304	1273070	1282750	464826
Cont_P35908	Cont_P35908	K22E_HUMAN	KRT2	Keratin, type II cytoskeletal 2 epidermal	5452380	193863	1551810	804053	5899930	5273160	376051	861765	545020	4974750	1916390	803035	261328	811837	1766130	916272	793682	601411	490353	517896	19678700	1828710	5901490	242603	212168	3153720	1116140	2300820	1417270	312994	101008	1236450	2777720	2082860	4225360	317428	825497	9533170	2034850	1617620	435812	710128	668883	737064	484157
Cont_P60712	Cont_P60712	ACTB_BOVIN	ACTB	Actin, cytoplasmic 1	2239460	610146	821686	493992	1156840	737880	750850	435798	651827	659620	1276050	364386	414069	595292	937143	719418	551870	512991	646455	647931	1779250	755236	378279	1994690	276248	1236340	1409680	658113	880323	1305350	506912	598519	620329	499915	488214	236852	394516	498640	599853	725180	389252	762200	463628	1184820	729462
Cont_P68103	Cont_P68103	EF1A1_BOVIN	EEF1A1	Elongation factor 1-alpha 1	349055																				58032.7																	41664.1
Cont_Q04695	Cont_Q04695	K1C17_HUMAN	KRT17	Keratin, type I cytoskeletal 17	292527					179272				49371.1											447026	22883	83222.3				232673	703421						18630.5				190421
Cont_Q1RMN8	Cont_Q1RMN8	Q1RMN8_BOVIN	IGL	Immunoglobulin light chain, lambda gene cluster	1363740	1908330	1447850	2044320	1981910	994011	1497630	2181320	1529200	1028330	1800840	2327050	2442540	1894550	1668990	773289	1615310	2394390	2218620	1563290	2803320	2433460	1096990	1213150	978075	1764410	1899620	1203150	1363310	2964690	2521870	4266140	2464740	1682500	1759200	1982200	1737210	1911570	2624210	1128710	2187660	1126000	1027040	2095970	1872810
Cont_Q2UVX4	Cont_Q2UVX4	CO3_BOVIN	C3	Complement C3		2970560			401234		421918		2261350		4023500												573546		3150030	3750220													3302790			3397420	124624		427510
Cont_Q86YZ3	Cont_Q86YZ3	HORN_HUMAN	HRNR	Hornerin	1462260	128352	2752430		1189590	886017				312761	250239			683526	2201520	778265	1636110	143110			1810720	2256290	138285			306158	151835	897107	2794370			865692	1087050	114575	223700		57935.1	639606		58297.7	1029420		1811920
O00151	O00151	PDLI1_HUMAN	PDLIM1	PDZ and LIM domain protein 1			152820		92448.6				200845	22901.2	372172					50375.9				91011.5	101266			185549		778762	82634.4													72246.1		174065		482282	69495.8
O00391	O00391	QSOX1_HUMAN	QSOX1	Sulfhydryl oxidase 1	469113		346258		291477	326567	342464	347629	174596	330820	196386	338577	356516	483631	358618	514117	386599	724947	416550	389853	590347	368492	369590	202631		371820	494418	379091	273516	363786	330606	347737	385550	398181		395250		512833		393306	422309		306738	221871	381017
O00533	O00533	NCHL1_HUMAN	CHL1	Neural cell adhesion molecule L1-like protein	370405	333920	389297	227054	283749	244205	236958	224643	236735	286212	305399	372933	245061	282290	244563	256375	168768	257121	453260	454862	345655	123976	436557	690104	298684	323813	321786	313744	203472	126321	285422	526479	447052	248560	269505	236534	209216	251202	304823	257872	228829	230232	384959	373049	299412
O14498	O14498	ISLR_HUMAN	ISLR	Immunoglobulin superfamily containing leucine-rich repeat protein	39904.1	62363.2	43992					35036.5			34232.4			50522.8		48431.7		51022.2		34159.6				58412.6	79720.3		28040.4					38146.2
O14786	O14786	NRP1_HUMAN	NRP1	Neuropilin-1	60947.9		100197	202816			30384		43664				37095.3	31292.1		36338.1	40608.5	21834.9			58485.6	19332.4	26778.7		43616			32909.8	26382.8	21107	24188.7	49980.4	35483.3			32685.2		47210		29784.6			43588.8	45429.9
O14791	O14791	APOL1_HUMAN	APOL1	Apolipoprotein L1	604094	541160	679920	650385	560602	739424	765919	748839	934611	566206	544343	732669	693263	768353	774682	779556	908377	864172	871957	763000	760410	738230	802868	693951	497005	463677	470743	861359	695946	825429	832564	808300	892633	795095	1019930	568257	394036	624547	955131	692119	712098	935636	667244	738897	1037160
O43866	O43866	CD5L_HUMAN	CD5L	CD5 antigen-like	541895	1600480	436568	2558290	859346	759444	890795	896200	745856	1258860	2015840	1007270	1228000	538705	1429320	525650	401192	1088080	425592	378257	886564	672438	1901600	1742650	1558600	1656710	2646250	477808	431490	1459480	1183410	882013	1293590	1352780	3709520	2151120	2246930	1851730	2361470	918751	339544	1284910	739993	4240320	650168
O75460	O75460	ERN1_HUMAN	ERN1	Serine/threonine-protein kinase/endoribonuclease IRE1	304107	189040	195373	94952	307455	290736	162475	140703	179128	274237	137322	304464	274112	373685	460836	365466	734134	231196	507061	390403	295482	349815	103110	249240	188771	168903	233123	219570	214684	266689	194608	163352	209236	362946	126852	258537	144366	188757	183735	229725	298456	189271	250171	92369.9	200888
O75636	O75636	FCN3_HUMAN	FCN3	Ficolin-3	519974	1227790	1040420	2359290	950667	1550750	1202000	2682280	1601100	2172900	1841820	971112	2295150	1690370	577096	1187930	1531330	1987710	1271390	553542	762175	1309380	1890500	1759400	1990410	1302830	884512	1103690	1309450	1589150	2181650	1545280	934074	2808770	2015010	1104720	2189840	1431400	1859150	2353270	929704	1864710	1149790	1400170	1269620
O75882	O75882	ATRN_HUMAN	ATRN	Attractin	173931	149854	206797	229834	224566	148080	222894	196730	209730	278775	214370	203519	294248	218770	273319	288786	222351	288788	205771	214604	161120	235773	264896	109441	213066	192981	267990	263950	314963	265400	307812	214681	225870	256822	251999	268309	209039	286410	148206	275150	226075	190412	166752	170594	262717
O95445	O95445	APOM_HUMAN	APOM	Apolipoprotein M	318115	425516	572691	435060	652804	672523	591637	902999	723528	456214	729912	771128	830086	652789	680643	608950	733157	750459	682170	767319	590622	527246	700839	206460	486075	699821	613510	696835	558359	456049	787839	971297	826807	476428	1258050	601583	466676	653232	581406	451777	712216	595708	824121	1137490	722705
P00338	P00338	LDHA_HUMAN	LDHA	L-lactate dehydrogenase A chain	430344	36058.2	89480	53398.4			51335.3	47139.6		59495	74472.9	77481	36910.3	79100.1	12734.6	77804.3		81360.5		82880.3	36964.4	36590.5	22357.4	106097			75449.6		105415	67213.1	41059.7	31764.5	48694.2		47597	26615.8		62464.6		70164	31113.3	66963.9			33438.7
P00450	P00450	CERU_HUMAN	CP	Ceruloplasmin	23881000	27777300	23041300	25524800	26718100	26602500	36945800	31946100	30495700	21935100	27341400	30147200	27731000	33038100	27058500	28088900	19964100	29782800	26242600	21692100	24839600	25479600	28797900	25063000	24006800	29173900	35527900	31837400	29584600	31247200	22141300	34075000	20189000	31222800	24976300	31112600	27901200	24974000	29212000	22738600	28933400	33692700	18961500	24995000	32031400
P00488	P00488	F13A_HUMAN	F13A1	Coagulation factor XIII A chain	384727	263751	386411	227473	372506	394249	328996	259673	471163	255767	178586	296754	367414	331698	370095	213996	137907	513210	371599	260466	342181	240944	456858	276939	189841	190724	237425	360014	599176	316864	239552	623040	400274	253665	368310	185448	298336	351877	345888	292551	478915	472010	457928	374215	222236
P00558	P00558	PGK1_HUMAN	PGK1	Phosphoglycerate kinase 1	132167		62317.6																	37358
P00734	P00734	THRB_HUMAN	F2	Prothrombin	16891800	15925600	13852500	17956400	17319100	16607300	15982600	20073100	17388800	21151700	17001800	21581900	20769100	19692900	21293200	16894500	21793000	18638200	19832300	16668700	17390600	16491100	15713900	15930000	19512200	17345600	16755000	19497000	16411600	18196200	19139900	18858900	17814100	16761300	22278100	17310100	15059500	18417000	14756200	19103100	18238000	17805500	18880700	19290800	18246400
P00736	P00736	C1R_HUMAN	C1R	Complement C1r subcomponent	1635480	1390530	1346970	1806700	1736670	937350	1359270	2112090	1505180	1606080	1750090	1632480	1656360	1717300	918140	1367550	1053930	2001060	1553410	1119470	1124820	1547570	1890150	1687500	1761640	1479320	1844950	1000950	1545510	1091890	1777640	1487150	1590030	1268410	2297100	2053220	1739740	1983380	1966110	1471040	1695090	1440210	1155960	2000360	1557860
P00738	P00738	HPT_HUMAN	HP	Haptoglobin	327264000	405951000	210312000	379688000	326372000	239113000	206233000	332641000	255047000	331639000	310509000	377637000	480668000	294156000	388307000	281251000	507954000	415978000	407272000	99294200	276744000	289239000	178977000	346475000	452109000	319218000	310454000	334380000	232419000	392035000	283394000	280336000	187520000	387849000	287102000	502946000	292726000	335267000	263992000	331541000	327484000	321783000	303877000	245209000	322718000
P00739	P00739	HPTR_HUMAN	HPR	Haptoglobin-related protein	2523940	2182130	1782570	1485110	3154670	2410040	4564590	4380140	4134170	2779580	1962410	3885190	2547760	4943730	1202830	3309270	2139620	3925020	2552520	1307340	3134120	2250090	4394620	2434290	2467210	1513240	1879880	3906220	3182070	3082690	3934660	2950600	4224550	2372440	4413350	1144110	2124020	4233660	4586760	2455860	3123030	4576360	2328540	3600310	4808960
P00740	P00740	FA9_HUMAN	F9	Coagulation factor IX	428546	515363	563426	360817	308766	510988	952114	450287	637611	516710	376329	473990	476218	557690	651568	705656	485546	440213	542879	526837	621037	584555	415350	322428	490615	337639	387081	544411	582393	476023	436453	447841	412802	460294	385065	445628	604288	398512	426980	473893	387264	465343	467678	387028	605150
P00742	P00742	FA10_HUMAN	F10	Coagulation factor X	1692400	1825490	841288	1658960	643274	947685	1064940	1642280	888946	1505850	1938610	1063250	1827250	1462170	859360	1375280	1206240	1644440	653686	756722	859746	1130360	1141350	1462220	1544750	1655890	1431320	1427110	1033290	1431380	1140430	1167550	1001360	988296	1927890	1476830	1168420	1313790	1558680	1738380	544994	1762440	1149290	1435140	1466530
P00746	P00746	CFAD_HUMAN	CFD	Complement factor D	535277	617333	306731	284598	410511	275402	133310	469448	261496	195848	408166	449912	550831	415393	416452	503374	443410	738350	429384	238581	441236	456803	235357	416180	493526	320447	337172	582346	259497	387047	385108	485722	311468	291829	368120	317522	253659	476394	355577	242830	378872	437640	373403	552703	289079
P00747	P00747	PLMN_HUMAN	PLG	Plasminogen	11222500	15573300	5737260	12292800	10724900	10532300	13704600	16195600	12756200	14685400	15610600	13855100	16334600	12185800	10177600	9238270	8513890	15399200	11573900	6604080	9053600	7937300	15099000	12857200	13944300	13073200	13869200	15004600	7903970	15695100	14592400	11217600	10947000	9678560	13266400	16215000	14788900	13170800	11168600	17863000	10910300	16078800	6537390	11284500	14902700
P00748	P00748	FA12_HUMAN	F12	Coagulation factor XII	3287590	3464540	1055820	2556750	2193570	1994670	4181890	3248940	1738130	2503780	4388110	4110030	3761310	2572110	2351600	2926770	3536280	3993650	3615170	2041260	1444800	2414120	4161920	3290910	3355820	3531140	3347650	4033180	1388530	1581160	4034200	3950140	3632100	2031450	1780750	4624020	2138790	4461940	2418990	3350130	2841030	3551690	2096350	1451700	4830220
P00751	P00751	CFAB_HUMAN	CFB	Complement factor B	13617200	14258600	9502910	19913400	14960100	11536600	15078900	14433900	16039300	12842900	14755400	18072700	15761100	10910200	14685800	13332100	15826000	19285900	17572900	11721800	13790400	12322600	14593600	13360900	18971900	13519500	16941100	18456300	13797500	13901400	14275500	15449500	11122800	14981900	12301300	18157300	12974800	17358000	17414300	13008700	16013400	19622600	12226400	9754130	16001100
P00915	P00915	CAH1_HUMAN	CA1	Carbonic anhydrase 1		32280.2							160831		64015.2			18548.1										452804		119508	133689			20620					20312.4		21043.9		31277.2			235005		54905
P00918	P00918	CAH2_HUMAN	CA2	Carbonic anhydrase 2			91718.1					45099.5					6445.33		31704.6				20138.3	48989.6	70910.9			172701		36587.2	170733		31553.3	46686.2	126474		31221.6			19719.5				21716.4					25485.7
P01008	P01008	ANT3_HUMAN	SERPINC1	Antithrombin-III	45205100	26910800	42227300	24295300	53587100	35598100	40977800	32124200	36724400	53147200	25917900	50942400	34694500	50274500	39633400	40471200	33212300	34193500	43453300	43145100	17325800	43638600	40683400	32946600	26075200	31149400	36636300	51188900	41306200	25421800	33060400	40262200	47929200	39512700	33765400	28985800	29568600	35410500	29680000	45634300	43865500	34377000	37256500	35202100	37860100
P01009	P01009	A1AT_HUMAN	SERPINA1	Alpha-1-antitrypsin	329720000	330835000	376180000	327333000	500214000	398881000	357605000	401202000	305548000	332395000	199108000	353337000	360689000	567513000	364200000	455341000	386325000	318308000	420146000	393965000	406452000	421604000	289008000	350920000	249870000	261687000	457634000	423322000	437402000	376942000	404078000	374434000	472834000	533604000	243932000	417787000	341417000	359702000	362826000	232410000	370766000	263606000	362642000	279157000	298670000
P01011	P01011	AACT_HUMAN	SERPINA3	Alpha-1-antichymotrypsin	12155000	11267100	16177300	13578400	14862600	12454300	12693500	9657720	17740200	12026900	9245220	12880500	11314600	14659800	9670140	14161200	19048500	11743700	17416800	19130000	4431720	17837300	11389000	15369000	12570300	11684100	11897600	15321600	18079100	11967100	12555200	12130000	11410200	15082100	9676100	13562300	10829700	12091500	13575700	11374400	13892000	13321900	15128600	9113920	11681900
P01019	P01019	ANGT_HUMAN	AGT	Angiotensinogen	4879710	4113860	4199650	4527500	4173230	5835040	6264180	4146690	4786790	5572460	4661130	4623100	3446630	4588500	6380370	5607750	5289880	5282630	5735920	4732610	6725510	3918740	4396390	5552910	5586950	4867080	5257440	7456470	3842050	4226030	4284700	5131590	5958030	4753400	6075570	6247260	4275830	3259660	6262080	5152270	4128830	6748830	5971820	5218250	6729190
P01023	P01023	A2MG_HUMAN	A2M	Alpha-2-macroglobulin	381207000	222983000	367598000	253256000	511339000	262256000	295727000	230494000	232601000	400753000	401986000	253840000	369622000	344755000	315059000	278375000	281957000	300329000	259414000	344574000	326693000	429565000	260036000	496149000	155024000	496305000	347208000	208547000	319861000	226570000	417998000	295877000	488677000	524824000	209031000	290351000	388712000	379849000	250727000	338578000	383317000	185400000	228804000	275251000	198926000
P01024	P01024	CO3_HUMAN	C3	Complement C3	81328900	73999700	54512400	79631000	75918200	75676700	73761300	72191200	74977100	68939700	73818800	83501200	64225100	66030200	85749300	73911400	86427400	84224800	86880400	69129600	87843000	62651400	60867900	82990200	72267200	73912800	78576100	78706900	83725600	81479400	76717600	74046800	69265300	60737100	65029800	85750600	62787200	63255900	63797500	76711200	86654200	86940400	64886200	51078000	77757000
P01031	P01031	CO5_HUMAN	C5	Complement C5	1988640	2142280	2442020	2032190	1851740	3611660	3076290	2520180	2329000	2821470	2318140	2450340	2686510	3104950	2753650	2957850	2507790	2009310	2730470	2826440	2369960	2185200	2050730	2774950	2239280	2471970	2329270	2068550	2044380	2125530	2516450	2842870	2226120	2377420	2112000	2091580	3308020	2075090	2502310	2573090	2158450	2241330	2516290	1764820	2408520
P01034	P01034	CYTC_HUMAN	CST3	Cystatin-C	73560.8	102832	75334.4	82573.3	80318.8			83101.8		93625.8	91677.1	71970.2	73486.1	59535.2	60556.5	100815	74453.1	121781	79490.9	56317.7	80004.7	66298.2	105495		89657.9		136977	75298.3	66809.8	67522.6	61734.4	83621	76304.8	58187.4	41320.7	114885	24995.6	163202	77974.4	79838.9	69823.3	45165.2	83662.2	94890.1	65959.7
P01042	P01042	KNG1_HUMAN	KNG1	Kininogen-1	44825200	42257000	32061000	38548400	45242200	28990800	41141600	42786700	35285200	44682300	33290100	48057700	35125800	37380100	44360800	47788900	36067600	46508300	41605300	33986000	47489400	38088800	43808100	36118300	37387300	36199100	43638000	55595100	45109600	46274100	37933200	39448100	37487100	32335800	38626800	45588000	31166700	51646300	32218800	46070400	42229900	37293300	33969400	34853200	45124200
P01591	P01591	IGJ_HUMAN	JCHAIN	Immunoglobulin J chain	826494	2347810	918217	1754820	2018540	1584160	637222	1521450	1322820	1795320	1367570	2455000	1510730	685992	2070750	627179	1929670	1564710	1417590	894901	874311	1222600	2314720	1327900	1211160	1682900	2986360	886804	911335	1962540	1957560	2185060	2719390	1434050	2344500	2784210	854425	1784490	1885720	1524140	1427630	1400620	1400230	3678030	1078890
P01593	P01593	KVD33_HUMAN	IGKV1D-33	Immunoglobulin kappa variable 1D-33	1049750	487204		850945	1253280	582542	1292750	1092010	421999	586150	461713	1290030	1234180	1105020	474992	238018	817747	631243	791825	568092	2118690	1227690	737898	454887	170445	527813	1582180	555712	705549	6454700	1015470	1302160	975468	1246180	733251	1377660	353225	549100	452214	603007	1752540	347608	358385	519874	922236
P01599	P01599	KV117_HUMAN	IGKV1-17	Immunoglobulin kappa variable 1-17		335772	127889	55635.8	183971	196628	170321	196310	182959	120952	214214	125597	278186	123669	226646	58777.7	131228	129935	118358		147208	192284	236378		98332.9	352290	180511	123557		263881	255642	244651	138543	285438	281407	133389	140840	1290480	235727	90728.4	155793	69824.7	90882.4	437703	197104
P01602	P01602	KV105_HUMAN	IGKV1-5	Immunoglobulin kappa variable 1-5	20822200	27831900	19239100	25043500	23514100	23855900	21845800	19689000	18441200	5480600	10602100	20418400	22929600	18227300	18792400	12210600	19644100	14039300	20069800	18533900	28732400	36960000	16846700	19108300	10168800	14554700	24748400	13978500	27961900	43406100	14160500	39412600	19743200	25480900	20912500	25333200	11245200	13346600	20967600	6421830	24628800	14143300	16814000	28288700	15126300
P01619	P01619	KV320_HUMAN	IGKV3-20	Immunoglobulin kappa variable 3-20	25235900	51507400	25077200	43790100	43466800	27329100	20608800	38709000	23362400	7923400	32859700	39002300	33014900	31615000	27586700	12667100	35026300	24035900	28158500	19689900	34945900	36266700	25686400	34569900	15517900	42079700	43635700	20225900	31899700	42646500	24882400	52934100	23062700	45465000	41074300	38574700	29671000	21613300	39789000	6139240	41040700	21462500	31773200	67215800	23879600
P01624	P01624	KV315_HUMAN	IGKV3-15	Immunoglobulin kappa variable 3-15	48439500	246017000	57393900	185606000	131314000	125328000	97022600	200903000	47788300	58349700	131321000	100227000	151329000	105044000	45117700	43577800	99087800	102786000	75659300	89150000	141046000	59891300	107419000	137466000	100834000	140634000	204191000	99041700	52594200	179385000	172310000	157511000	122315000	151043000	164256000	169207000	80183200	111449000	131448000	44397500	106820000	98007200	98226600	263186000	124370000
P01700	P01700	LV147_HUMAN	IGLV1-47	Immunoglobulin lambda variable 1-47	8584970	10111200	12786700	17176700	14400800	16147300	10855000	9281970	12432100	4655330	13162700	13568700	16195800	14219200	7849650	10402600	16608800	8364570	14031600	12436300	20558000	19640800	6266400	12617200	7764160	15400500	11454500	6278100	16758600	25783600	10235500	17986400	11105100	19426900	13166100	8987920	8837990	9079850	16223900	3991160	14809100	12893500	8440500	14017000	7985700
P01701	P01701	LV151_HUMAN	IGLV1-51	Immunoglobulin lambda variable 1-51	434024	602274	628442	536784	712234	850785	509068	465840	608032	371849	566097	636576	538221	552321	507621	879534	604524	310266	425722	410841	762889	961137	1009980	656967	385328	470035	432987	543335	602120	753365	354547	719092	367292	700509	334431	396244	490844	249692	635643	293852	506293	685830	473555	486255	478205
P01705	P01705	LV223_HUMAN	IGLV2-23	Immunoglobulin lambda variable 2-23	234968	319216	57584.2	100785	242124	149147		345756	80904.8	60957.6	208376	202809	245646	286175	177367		205497	181707	80107.3	40391.8	277136	348487	73956.6	213425	54232.2	167179	417374	62228.6	711399	238161	82955.9	394296	127658	255244	61602.8	312253		110262	370694	95072.9	162496	126685	162643	182449	91234.5
P01714	P01714	LV319_HUMAN	IGLV3-19	Immunoglobulin lambda variable 3-19	1171540	5282440	5290320	5715150	2833420	3998730	4102560	14474000	4733350	2086420	708576	5836080	8907870	5257860	3196970	3056270	4138190	992688	4842770	2971290	2392690	4559110	4104110	3972090	2343330	2978120	7911000	3311010	4021840	6040790	12179600	6863090	4994550	3219880	982543	1765960	1501420	2488700	5554880	456501	3418080	1198380	5120140	1973650	6583600
P01718	P01718	LV327_HUMAN	IGLV3-27	Immunoglobulin lambda variable 3-27	778695	382438	306359	626164	1299380	293758	1085640	1348000	247822	193771	554460	345317	712212	799147	467281		543080	704512	523543	279581	660814	458035	274672	503429	257282	486289	1077640	269916	519409	779444	578590	1136980	504135	467090	1192200	718128	169337	613125	511923	297111	1448690	386130	334995	1174430	1208890
P01766	P01766	HV313_HUMAN	IGHV3-13	Immunoglobulin heavy variable 3-13	2700910	3279470	1695640	2511880	2942330	2921440	2843720	1754530	2720040	1131400	2655580	4519840	2478000	1547950	3757350	2814250	2772260	1904090	1859180	1370270	3178160	4694940	2517570	2414630	2025750	2572400	2571600	2240100	2174360	4179960	1803390	5353770	2008570	2023580	2430760	2805090	2704940	1728130	2644260	1528670	3265260	2211490	1499720	3089660	2164490
P01772	P01772	HV333_HUMAN	IGHV3-33	Immunoglobulin heavy variable 3-33		312114		204882	160610		97099.9	186071	99518.7		133013	83970.5	235909	103052		33644		132769			143725	50391.4	60152			87780.1	173252	58403.6		227377	107142	234616		124569	270013	204049	168930		128384	103480	173217	147495		269363	83192.4
P01780	P01780	HV307_HUMAN	IGHV3-7	Immunoglobulin heavy variable 3-7	155064	629162	310898	677150	497598	470653	802674	415289	484972	245367	656423	449253	458685	294968	485558	168101	320258	391323	302954	448846	283562	203795	430860	673074	329153	778093	657716	329107	345395	279809	442594	898523	292437	602040	621763	663268	638193	1001190	763111	265677	406533	564055	243699	771552	686209
P01782	P01782	HV309_HUMAN	IGHV3-9	Immunoglobulin heavy variable 3-9	582836	2374660	1518550	2673210	1961690	1127250	1943140	2402330	900248	700968	2794950	1042140	634168	1782860	2886620	918742	894425	888374	822069	1270290	1307750	1688580	1545960	1970170	1324720	2618790	1897530	971516	1973440	2643670	428777	510177	1048050	406834	1965750	1803750	2321810	668536	1170170	670384	2478090	1290400	520404	2625740	1767990
P01817	P01817	HV205_HUMAN	IGHV2-5	Immunoglobulin heavy variable 2-5	225276	245747	338694	375804	90288.1	116493	230642	162411	298494		310053	216334	158343	168748	187366	167501	446743	126609	291944	335778	283820	555049	121820	197069	64988.4	253769	221103	142666	378061	342876	98598.7	205408	79261.3	135958	189764	242643	207867	90311.9	222555	39474.7	110667	191942	352135	278489	199806
P01833	P01833	PIGR_HUMAN	PIGR	Polymeric immunoglobulin receptor	98999.4	79126.5	82424.8	217907			60861	80702.2	98004.7		130946		64001.6	39899.5	79730.5	102029	68283.8	167392		49159.3		72460.8			102184		113359		84848.2	100234	113468	197650	66329.2	53655.5	68505.1	207880	74201.4	80962.1		74142.4	154813	125639		92484.2	45185.6
P01834	P01834	IGKC_HUMAN	IGKC	Immunoglobulin kappa constant	84325900	91098100	77666800	83553500	100062000	64882100	70845500	84247700	52481300	43374800	84212600	103401000	78474900	80335700	69977700	48104600	74064200	51268700	93852500	65017300	109494000	110001000	56791200	76058700	58012500	79237000	80383000	47480600	85327000	115329000	68788400	133712000	96699800	68989300	107424000	71547200	51462900	52703500	86787700	39769500	101897000	69632700	73752600	119232000	70489300
P01854	P01854	IGHE_HUMAN	IGHE	Immunoglobulin heavy constant epsilon									132927								35089.4		32168	26736.5		27567.8		164112			56107			11995.8	29168.9	59673.8	118769	25357.9		34933.3				5695.09
P01857	P01857	IGHG1_HUMAN	IGHG1	Immunoglobulin heavy constant gamma 1	666411000	784231000	655827000	960087000	1203980000	682590000	829913000	961482000	477122000	545562000	860466000	972950000	907036000	854650000	590220000	508456000	965550000	570048000	957036000	507512000	1451460000	887874000	1083670000	879535000	414954000	963337000	1042840000	927978000	783518000	973974000	697379000	1238870000	1197730000	887001000	690302000	699948000	396464000	809701000	879162000	375094000	966337000	601577000	1185050000	927774000	848483000
P01859	P01859	IGHG2_HUMAN	IGHG2	Immunoglobulin heavy constant gamma 2	93469800	121487000	29466600	72867000	160109000	60263500	49869600	98274600	55604100	62964400	110192000	99768800	80847400	65368900	131674000	40896700	106784000	76913300	91797800	45061200	147626000	62985900	94648000	105630000	54846300	120446000	103847000	102290000	56719500	55365400	87943000	178312000	127346000	73930600	112117000	66415500	48379600	88872200	111012000	42923600	109998000	68665200	59407200	133449000	94659400
P01860	P01860	IGHG3_HUMAN	IGHG3	Immunoglobulin heavy constant gamma 3	170706000	390010000	112993000	327304000	287367000	199093000	280721000	384218000	171040000	144846000	334279000	258128000	118986000	330729000	315827000	192554000	154965000	278384000	141164000	130916000	212261000	232354000	187281000	194614000	196030000	275403000	227073000	127158000	293308000	273175000	276019000	519900000	249969000	105927000	425566000	204747000	318951000	264950000	277811000	136456000	308542000	188837000	116433000	505548000	287024000
P01861	P01861	IGHG4_HUMAN	IGHG4	Immunoglobulin heavy constant gamma 4	4860140	5401590	1882590	7939430	5456740	3007080	2164860	4194980	1023780	2396000	7655020	2741910	2170150	2442830	1263060	3447690	5733770	2133600	12366700	6651160	11058100	6197980	3939780	4289240	3496390	6066550	7356390	3217660	7507540	18719600	8927940	9326330	7659990	1408700	5521700	9060290	1205490	2327440	6148650	2002880	7349990	1984760	2876180	7306030	2326540
P01871	P01871	IGHM_HUMAN	IGHM	Immunoglobulin heavy constant mu	25973400	50383000	83410100	79387900	69406600	48700700	43809100	35885700	69134200	42302500	59317800	77632500	47339300	48061900	87861700	45924900	58890600	45338200	51015500	54471700	57287100	88392500	47813200	66630400	45834900	54354600	110790000	20363400	85730000	54543500	59617300	101115000	75795600	61530800	115763000	86587500	67500500	54493700	78389300	30627900	56344100	58439500	53664200	127549000	30944200
P01876	P01876	IGHA1_HUMAN	IGHA1	Immunoglobulin heavy constant alpha 1	110701000	380487000	140980000	291255000	202066000	43613200	217809000	277030000	244303000	178444000	558254000	247791000	292180000	187074000	53948200	159739000	144362000	173102000	207779000	61345600	184028000	98362600	215251000	313013000	309748000	546072000	609978000	172820000	99949500	280592000	316817000	206314000	209483000	280748000	288656000	502224000	140184000	177762000	272630000	170145000	155865000	252198000	163149000	327773000	237666000
P01877	P01877	IGHA2_HUMAN	IGHA2	Immunoglobulin heavy constant alpha 2	2350870	8501950	1525240	7274410	4830980	2110850	4187080	2520950	3552340	3467240	11222200	1993900	4582340	1847130	434509	4120690	2878490	3606050	3580330	699414	2923020	1528020	6197800	11611000	8042250	9382240	2769950	4711940	771694	6401100	6604140	5708250	1388000	4370380	10765900	9372880	4801110	3903270	7349830	3001350	3658940	5007980	5661350	9648580	5100290
P01880	P01880	IGHD_HUMAN	IGHD	Immunoglobulin heavy constant delta	303695	148552		233768	1302660	92823.2			659403		486524	58587.2	712783		67240.2	2830590	482695	264106		90024.9	1284340	919288	432086	318068	1718840	413373	2927340	203003	379826	1914990	1518530	589094	180275	623202	1132310	3496230	157963	326828	1539220	21308.5	841101	605108		921625
P02042	P02042	HBD_HUMAN	HBD	Hemoglobin subunit delta	170429		214726	199675		542365	151427	433730	747167	166357	234490	188396	265960	456363	461747	177067	286940	172874	268446	344590		253896	53125.7	1024710		876519	970147		443707	227153	318438	263716	401659	301389		180984	237481	210261	191179	255524	249154	392267	297545	310284	208617
P02452	P02452	CO1A1_HUMAN	COL1A1	Collagen alpha-1(I) chain																		8437																		12006.1
P02647	P02647	APOA1_HUMAN	APOA1	Apolipoprotein A-I	98590800	75924200	97134900	86244600	112463000	112741000	102648000	112906000	91518600	97334200	104294000	78091000	70973200	105314000	75188400	104612000	60129200	80253500	84345400	78740000	120381000	71171200	71327500	118545000	85599400	116741000	99287100	75304800	101679000	86982100	102484000	87477500	84510600	81505700	111415000	93927000	92684800	62605200	103632000	92783000	91069400	73429600	97467800	128892000	98999800
P02649	P02649	APOE_HUMAN	APOE	Apolipoprotein E	15252500	11323400	13711500	18073700	14426400	12005200	9833210	18066100	11800200	13777200	16843300	8711860	12716700	14782600	13462200	8305930	12730700	26288400	13616600	10806800	46400400	8250630	17320400	13957100	9199300	18107900	20509700	18253200	12151200	30813600	15452200	13163700	12551600	14368800	13046300	25998900	9276440	16138300	16813900	14900600	17214900	12682400	19710800	17640100	14283300
P02652	P02652	APOA2_HUMAN	APOA2	Apolipoprotein A-II	79942800	49622500	51458900	48882700	67990400	83792800	65919900	68328300	88185200	54369800	68853600	63186700	55938900	63144000	60050700	80829300	58690900	58259100	69093900	55125500	70541100	49566600	67770800	68480900	66842200	68586300	65115500	77258400	65193900	37056800	74927200	68608800	81892200	47378700	92297800	65085700	57867400	49821000	45740000	52239700	66450400	60728700	61479000	82991200	73408900
P02654	P02654	APOC1_HUMAN	APOC1	Apolipoprotein C-I	3742820	3255730	6990880	5958870	4768290	5743450	6392410	7455620	5192430	5228010	6568440	3125450	4009760	5624670	1273590	5726040	5013910	4251780	5344960	4957070	5246090	3097900	5104150	2586310	4065790	7855600	5215630	4520590	6530600	6090180	5359310	3860330	2263640	7010330	8869110	5831890	6660460	3613520	7029040	6207800	2808440	3136670	3894480	6850640	5051610
P02655	P02655	APOC2_HUMAN	APOC2	Apolipoprotein C-II	7426540	3471870	6658620	4042690	3517790	7082280	5164480	6116590	7417350	6239610	5948460	3819830	6271370	6580280	3441450	4918010	7399520	7212600	4443950	8644580	4644490	3896030	7517730	5809780	5531800	8933580	7975520	6634270	5098590	4901360	4245570	6227930	3157690	7196500	9447710	9723210	3143120	3682260	6494100	5866220	4575430	7404190	8923620	6814000	3772670
P02656	P02656	APOC3_HUMAN	APOC3	Apolipoprotein C-III	37517800	20813200	12383300	19704200	25235900	15863900	12820400	36106300	21019300	39211400	30423400	17276100	25610000	12606300	21675700	11928900	16493700	43827800	17477600	17168900	12766800	11239200	40655800	33367900	28319700	34193500	37646700	45385400	12812900	14938900	19414000	15969500	19829100	22631500	46131200	45862000	7941000	18717800	28761500	25521200	21549200	25537900	34769800	47652800	22657100
P02671	P02671	FIBA_HUMAN	FGA	Fibrinogen alpha chain	76034200	100566000	51189200	50827100	83969700	61191200	62638100	59472600	66093500	83300000	64042600	57255000	102555000	72913400	93726200	45513500	43456300	80457700	69325300	56835200	28289600	57492600	82057900	84777200	70695000	62902300	89943000	56192900	87943400	82800600	76397100	77958400	79410000	76978500	48012800	78859900	77931500	77763100	97135200	86470000	107895000	66827900	65624100	51355400	63178100
P02675	P02675	FIBB_HUMAN	FGB	Fibrinogen beta chain	64319200	151334000	46148700	84402900	84681300	85753200	95314000	74870400	97934800	104797000	88767500	67438400	136642000	98896400	76191600	60140100	32172700	94320800	63252900	54421600	2882040	45418100	105051000	104128000	98344900	96055400	117969000	70468600	83552200	125849000	107764000	94379700	78068800	94724900	71806700	103179000	122006000	99014500	129595000	117563000	99468800	98828300	52688500	74853400	83581000
P02679	P02679	FIBG_HUMAN	FGG	Fibrinogen gamma chain	49875000	74844000	28332200	44704100	54210300	51418200	47108700	37230100	46127000	56013700	46022100	43827900	69915100	55632800	53477300	36500700	30254700	55643600	47339400	33525600	2235470	35238300	60469200	63265300	50083400	52796800	62953800	39012800	46534800	62345300	56709200	61664100	59510400	49826300	38723800	54407300	57247200	54678100	66631400	55376000	64234600	53294200	44227700	41416500	47050700
P02730	P02730	B3AT_HUMAN	SLC4A1	Band 3 anion transport protein																								144912			232327						105351
P02741	P02741	CRP_HUMAN	CRP	C-reactive protein		244759		561467		254998		103349	165679		111840	84134.9	123180	72000		48792	213529	135501	228710				141973	55950.4	148202		75548.1	102696		196588	143825			155534	55825.9	534930			215613	52311.1	142692	200268	138218		85701.5
P02743	P02743	SAMP_HUMAN	APCS	Serum amyloid P-component	91717.5	178172	33237.3	101570	53097.5		13961.2	54365.8		67398.2	112953	58676.4	65300.1	47771.6	64018.7	25466.1	113900	43301	120226	55346.7	63475	38754.5	40783.1	113701	99809		69121.9		42228	70712.8	74801.4	119492	116218	78231.3	103323	66282.3		74463.4	72186.3	61448.8	107753	86257.3	100577	92610.8	74845.5
P02745	P02745	C1QA_HUMAN	C1QA	Complement C1q subcomponent subunit A	444967	641102	511168	601219		795414	539856	433386	784349	303240	673264	311910	351157	675129	252908	597890	322562	396428	470753	539752	380064	454189	295692	1019820	615813	924905	655215		562963	340467	365268	477799	368310		840556	456980	970233	263450	730351	358949	445969	636611	356600	806260	229829
P02746	P02746	C1QB_HUMAN	C1QB	Complement C1q subcomponent subunit B	3205380	1169900	4410990	1323590	2878260	1993390	1495990	1422120	1612040	1213250	1025560	2517060	1566850	2621080	3180550	2412180	3149120	2366430	2838620	4639750	1724510	4333270	1250130	2955240	1207310	1583290	1859140	676079	5899940	1389510	1600650	2592860	2640490	1175610	1109430	1390210	1163060	1244340	1470810	912978	3622870	1087190	3768130	1256910	1186190
P02747	P02747	C1QC_HUMAN	C1QC	Complement C1q subcomponent subunit C	16831000	13612600	22096100	22745700	24159200	25344100	13747700	17273900	20613500	15396300	20525200	17360200	17422700	19979600	8688000	17324500	21017200	18065000	19692700	22748900	10771900	21004400	12262900	29453900	19318800	22938100	16428000	5207480	26117600	9126440	10974600	14569700	12128300	20905800	24009900	13346600	26418200	12456100	26799800	11827100	13158200	11530000	18553800	19365800	9504880
P02748	P02748	CO9_HUMAN	C9	Complement component C9	6464550	7175720	9818640	7408260	7215220	9764720	6263900	6176070	9310150	6701740	6163070	7986100	7635300	8064560	6656380	7876680	6636180	5422390	8751960	9080480	6303980	7665970	4776100	9433180	8436160	6928790	6643880	5392590	8427790	6896740	5595740	6878290	6098550	8612280	4305610	6254140	7544910	5781840	7623400	5194570	7208740	6864390	8027890	4669230	4774390
P02749	P02749	APOH_HUMAN	APOH	Beta-2-glycoprotein 1	23778700	21587000	17982800	17100600	21477800	18722600	17016000	20003900	21973500	24981100	21293400	26851800	21699300	21189600	22768100	19456500	19952400	19778800	22155900	18755500	21882300	17947300	10668000	23551800	23488500	24898100	22645600	9980020	15110200	18364700	16351300	16439600	22634700	17214200	22967400	20747300	20433100	22172100	16574800	22449300	17408300	19123500	20804100	25081900	17689300
P02750	P02750	A2GL_HUMAN	LRG1	Leucine-rich alpha-2-glycoprotein	7986560	10504400	12163300	13122400	9485260	9489890	6566520	6351720	6790270	6991810	6585840	14018200	10109800	9886360	9112190	9850810	15504600	9192470	12521400	12076200	7965910	14078600	7386900	13863200	9416020	9971350	11825500	8709390	17268800	7787770	7590000	8915020	8141080	15147000	5741530	10458000	9923160	12207300	14789600	6157650	8198730	7533090	12164900	7022260	5670990
P02751	P02751	FINC_HUMAN	FN1	Fibronectin	8441990	17254200	1929730	3422910	9781860	4562580	5250180	2974570	3912730	10154400	10257000	3316390	18338600	5705660	17467000	2699100	2083130	10380800	3242450	3564800	18456400	1901330	12213600	4905040	3091180	3923280	10936900	4852390	6751930	13050800	9249120	3564920	5866010	8612630	6958980	13614500	12463600	7359980	4840870	18985800	11467800	5150560	4659260	4823070	9137900
P02753	P02753	RET4_HUMAN	RBP4	Retinol-binding protein 4	5984820	5555220	1424660	3761020	3677030	5484380	5326830	8882060	4838470	10524400	5766200	4922540	8293990	4979190	3345670	4598160	3318940	8098720	3448540	3124330	5300170	2438440	7657110	6001370	8023630	5681690	6678690	5914860	1465610	6146300	5684480	2668090	4763570	7108420	8118540	8542340	4331670	6412650	4607820	11971200	3305780	7337120	2655950	11149400	7500000
P02760	P02760	AMBP_HUMAN	AMBP	Protein AMBP	20307500	14365900	14329300	9696970	15700900	13102700	18897800	15932900	12804700	17313300	12552600	20950800	15262400	15306700	13107500	13758200	12591800	12868200	17182800	16418100	13441300	15860100	13295400	15314500	12951700	13890200	15616500	12377100	15517300	15958000	18561500	17781400	16887200	10245800	15902500	17633500	13708300	11627900	10476800	18204700	13587300	12060900	11999000	12691800	15216800
P02763	P02763	A1AG1_HUMAN	ORM1	Alpha-1-acid glycoprotein 1	842223	5149660	3295380	6746660	4426200	565965	5795600	4930920	5698580	6867720	4364460	5328720	5435170	3536070	840438	3689350	4097000	7183500	3329380	641343	4172930	2009690	6321040	4774080	5800060	5456610	4082500	7653720	2799130	9251020	4805630	4042340	2390920	7639720	4948980	4310050	4386840	9972900	5001000	5505800	3634190	5908880	4089550	4188310	6940150
P02765	P02765	FETUA_HUMAN	AHSG	Alpha-2-HS-glycoprotein	37115400	35863400	20815000	35995100	37995900	29103300	33309400	34532100	38599300	30187800	37031300	47944800	31840300	28284500	28910100	33262900	20692200	39511300	28129500	20932100	36485100	18970900	29599400	32194200	33559100	41537000	32642800	46546700	22049300	31830300	29412200	27865700	35394700	27897100	39817100	30149500	28168900	34464100	33230100	30555600	35893000	37621000	32990900	43609700	36911500
P02766	P02766	TTHY_HUMAN	TTR	Transthyretin	33970500	16527400	18294000	16806500	25209200	20543100	28329700	28955400	21084700	42206400	21669300	22579700	30734200	20946500	20624600	32560200	23170900	31476400	24991300	14229400	13119800	17758400	25925200	33455700	30584100	22871100	24639000	36211900	11494900	20876000	26956800	26176300	22369200	31879500	31285800	24833100	23818400	22407200	19300300	35913900	19621400	28693300	23391300	31983600	43026700
P02768	P02768	ALBU_HUMAN	ALB	Albumin	830354000	825283000	680319000	698796000	1227010000	786989000	776718000	899551000	862342000	1027260000	919489000	1044930000	861141000	911773000	768285000	1031140000	651524000	866645000	684466000	500854000	1093210000	613560000	979788000	1000720000	829036000	1071650000	904256000	1191040000	532345000	712344000	786875000	877301000	1181210000	837152000	933112000	681663000	792297000	899269000	841743000	712840000	914027000	831385000	900751000	1311710000	797268000
P02774	P02774	VTDB_HUMAN	GC	Vitamin D-binding protein	19082200	16579500	16149100	15397400	17367200	17762400	22190500	20209500	21691200	16605900	15371600	19138500	20487800	20131000	19270200	24898400	14257300	20008300	18909700	15435400	15101700	17754800	16653700	16346600	19456200	15849400	15806200	24400100	16751500	16092500	18229500	19214900	20341900	15372400	19157300	17104100	18449000	16104800	15819500	17850300	17888700	18775200	16905500	19481100	18950500
P02775	P02775	CXCL7_HUMAN	PPBP	Platelet basic protein	601329	2199400	2007150	233060	3897090	642215	2313900	1576620	3082330	4494110	1287890	1669770	1138520	2099160	1545320	3244020	1500530	925676	953565	2979480	5243510	2233690	1605290	3286070	538288	2598900	4461350	1161130	1697470	6151700	1950970	2567240	2798590	3614990	585476	375295	771073	4360650	413929	2137390	348384	5099360	1320780	3268000	3193390
P02776	P02776	PLF4_HUMAN	PF4	Platelet factor 4		120132	141120		302020		140310	139334	240945	343742	128856	91381.8	74456.5	142369	60196.2	279186	138613	65237.5		239230	338044	249539	92818.6	370770	29845.7	330414	360569		162232	589331	99468	203913	222408	327934	33621.4		44100.2	330286		228429		405934	81170.8	344155	211551
P02786	P02786	TFR1_HUMAN	TFRC	Transferrin receptor protein 1	525216	769353	580094	565084	522242	299075	296426	380312	468940	501424	408933	735146	523447	441341	421964	396890	305422	489830	526582	475181	368986	382243	216366		548526	390055	283710	296514	391281	311305	518782	575634	550988	335858	446292	550559	333841	347945	287824	591592	540229	358872	542299		317026
P02787	P02787	TRFE_HUMAN	TF	Serotransferrin	185343000	216341000	148673000	214771000	219664000	190267000	229949000	233487000	198259000	216854000	213704000	300632000	222152000	196885000	188491000	189565000	138016000	214977000	192834000	138268000	217820000	128097000	160992000	178656000	207838000	206297000	166875000	220334000	137366000	173395000	239549000	223751000	229987000	156335000	228025000	175769000	208144000	179870000	195129000	218069000	196902000	223822000	165559000	228017000	238242000
P02788	P02788	TRFL_HUMAN	LTF	Lactotransferrin		41242						70892.5	93194	30768.9		116193		156048	48887.4	45202.9		82602.8		135262	92270.1			175313	19912.8		66880.5	12711.3		126504	25747									22950.5		40975.5			38407.8
P02790	P02790	HEMO_HUMAN	HPX	Hemopexin	42658100	92131700	49464600	83975700	53826600	64443600	88863300	86838300	89351800	84690900	75975500	78335800	82567600	85151600	52672100	78911900	51665300	83120600	58991500	44274200	67353900	40356100	62512500	71100700	100033000	69196500	72851000	85186600	51348800	79357700	62596600	77543700	43061200	59965400	77844800	81146700	84634300	70263500	70299400	84843800	48495100	85746200	52486100	66827100	79377100
P03951	P03951	FA11_HUMAN	F11	Coagulation factor XI	882717	823346	491830	516007	806560	599637	541984	650641	585670	671954	696522	705386	781246	578179	826363	610059	805779	618606	774339	499678	539099	594932	752996	597633	864242	634716	667248	737706	539007	600665	476966	625992	609984	553791	417955	551480	475548	552381	829227	536366	592356	657097	885890	629121	834463
P03952	P03952	KLKB1_HUMAN	KLKB1	Plasma kallikrein	5329640	5354290	3485620	6441100	5935480	5012840	6247080	5339000	5997950	5104540	5665860	5022950	3941410	4587760	5702560	4263450	5117480	6648760	5393860	4654550	5038720	3826250	5269290	4290290	5477710	5055520	4620730	5857280	4585280	4458220	4710170	4963980	3890110	3031450	7005730	5654300	4860840	4946200	5218640	6264160	5698720	8445440	5091450	5608180	8085690
P04003	P04003	C4BPA_HUMAN	C4BPA	C4b-binding protein alpha chain	3953340	5337600	1416110	6170420	3963460	3481560	4481440	5907800	4496080	6028890	7504220	4736200	6980710	4849080	2696990	4234260	2941740	5065340	3358690	1969860	4680540	2261190	7390030	5564730	6430220	7083840	7515940	3261140	2356800	6270320	4627280	5266190	5231140	4787000	6608490	7533650	4714620	6642920	5651920	5779220	3719620	6517760	1971820	5851980	4671040
P04004	P04004	VTNC_HUMAN	VTN	Vitronectin	8197510	17183900	7788670	24269600	19763000	9764240	14433800	20884100	11351300	21691600	16087500	18595200	19329300	13153500	10632700	10512900	18482200	16861800	13841000	7661810	17951200	7913900	7856680	16446600	18824700	18006300	14867300	12177100	11066600	13777600	13875500	11304900	15815800	19597100	13541700	16357400	14756500	14884400	8705960	20249300	15161100	14597900	15077400	14435600	17472800
P04070	P04070	PROC_HUMAN	PROC	Vitamin K-dependent protein C		110965		175533			159791	144984	172381	190550	151964	187819	106516	150153	192398	70758.1		52325.2	704361	220412	94819.2		27736.3	122453	181536	120106	92613.2			168289	50338.8	21092.1		181808	239223	82581.3	282373		169786	185730		172108		150878	138690
P04114	P04114	APOB_HUMAN	APOB	Apolipoprotein B-100	13479500	15266500	22585700	12187500	13151700	15533900	16169500	16793500	18735200	12427300	17672300	13202800	10163000	19742100	16344700	14801500	16870800	14809400	10047600	17232400	16235100	12345200	15233700	9246660	8945030	11068000	11481400	9313190	13274500	10775500	15690200	22257600	13548300	15452600	11522600	10434200	14739700	13867600	15473900	14891900	17798200	19007200	17529400	11052300	17646400
P04180	P04180	LCAT_HUMAN	LCAT	Phosphatidylcholine-sterol acyltransferase	753145	576358	724999	638524	759287	1091430	791770	779283	1513990	747882	555961	709327	585409	790195	635528	967857	603726	647981	633232	877552	854458	677768	482687	844417	770032	593523	792307	563871	770308	880890	467329	671674	550152	683756	693564	495886	959561	508081	694101	652969	742802	728388	619833	442992	527878
P04196	P04196	HRG_HUMAN	HRG	Histidine-rich glycoprotein	9737770	8860980	9194980	8371830	10124200	8934690	9063060	9805920	6833260	8777610	7926900	8082320	7033230	9609430	8539880	10415500	6894090	12595400	8531280	7200070	12382100	8203910	9496570	10309100	8213050	9890500	11925500	10904700	12081200	6812250	7698260	9660990	9389760	7189090	5934310	9773910	8968880	12268900	8451580	8337440	8821440	7024450	6542060	7194490	9213640
P04217	P04217	A1BG_HUMAN	A1BG	Alpha-1B-glycoprotein	30411600	57615900	20071800	45237600	43789000	31889200	37103200	47027900	38288700	48851400	47638500	53574400	45681000	39959100	35801700	41484700	26395500	47318300	37310300	15989300	40878000	19094100	58244200	46463000	50857700	46779300	54687500	78215200	23734100	33717600	44397500	37173000	53108800	41480100	41297300	42592700	32258400	61161000	49237000	46608200	33835000	47355200	34932700	47765500	53843900
P04275	P04275	VWF_HUMAN	VWF	von Willebrand factor	227400	168358	106936	103503	32264.8	105095	62576	132887	89922.6		51831.1		276937		180440	89290.5	58719.3	223200	136615	166025	641319	134075		254562	106858		598026		188939	160894	173621	186804	208232	205425	88546.2	256350	208800	62540.2	119606	282625	147809	104284	193912	44442.9	150399
P04278	P04278	SHBG_HUMAN	SHBG	Sex hormone-binding globulin	606545	383830	993717	640903	1019270	762746	856510	898727	240258	422674	471053	901150	987827	951904	543539	690216	283439	120867	328753	638385	493716	736666	766252	536808	311591	1508210	1648540	632163	663903	170751	866138	1158820	1278690	1337410	418445	558318	790077	988704	794255	240313	338552	261484	542079	1394890	499853
P04406	P04406	G3P_HUMAN	GAPDH	Glyceraldehyde-3-phosphate dehydrogenase	325854																							184215						62364.2								68573.5
P04430	P04430	KV116_HUMAN	IGKV1-16	Immunoglobulin kappa variable 1-16								435451																										616010
P05019	P05019	IGF1_HUMAN	IGF1	Insulin-like growth factor I													114902			140710		106231	129540		173750		140540		126467					140419	80596.5				131188					86669			212812	186292
P05062	P05062	ALDOB_HUMAN	ALDOB	Fructose-bisphosphate aldolase B																	82494.2	417230									201287									248424				213500		386549			211234
P05090	P05090	APOD_HUMAN	APOD	Apolipoprotein D	4931720	3560720	7914240	4273620	6630350	4430560	4307450	4972450	6005620	6396150	4729200	5292570	3960530	9854160	2645290	7968380	1996550	3952880	4193660	3867070	7817380	3610890	4118600	6661170	5341480	5176120	5232540	5789780	4190620	5538500	5369180	6385150	8063730	4340770	6723790	2784760	5014230	4335320	6452300	4296830	5169770	3908850	8223050	8932150	4065860
P05154	P05154	IPSP_HUMAN	SERPINA5	Plasma serine protease inhibitor	1601910	1078220	1028940	884388	983014	974721		1116570		1478260	1238440	1400600	799926	1042540	1512750		1687460	1808440	1199060	219111		1460300	910457	629120	986387	959383	122981	1328300		549334	1229790	1004600	558099	573760	992499	1218680	953478	854675	776366	1552720	994939		1232930	616452
P05155	P05155	IC1_HUMAN	SERPING1	Plasma protease C1 inhibitor	14415500	12968500	10836400	15191100	11418600	15732100	5260740	11225500	9981440	15746800	11659900	18275500	13689400	15009100	13117900	5773750	18949900	16193900	15056300	8757300	451183	10553000	12964200	17518100	20750600	10495200	6305270	17435600	6341020	15746600	8724020	12364100	8458640	17469300	17713700	10763900	15605600	12204100	10997600	15541300	12361300	7577740	15298500	12401700	763442
P05156	P05156	CFAI_HUMAN	CFI	Complement factor I	1408030	3102030	1445660	3600710	1777820	2721940	1983630	3137240	3080800	2058030	3483090	2954760	2912960	2095170	2117530	1761900	2872860	2375430	2418440	1287360	2060410	1247180	2346600	2563170	3149290	3847410	2308450	2553510	1349360	2498100	2036330	1908900	2059360	2333870	2901100	2587850	3349270	2368840	2853490	2299870	1708260	3111140	2625480	2743070	2334700
P05160	P05160	F13B_HUMAN	F13B	Coagulation factor XIII B chain	251459	340931	213295	218162	334397	213510	368144	172495	281338	298562	219218	260435	289983	338172	314761	273109	200203	290898	325825	286934	248064	273401	407992	315810	285980	212343	328645	337192	313715	325290	338185	554364	332877	293595	407006	267894	278627	269219	285251	329734	412317	336538	274688	390162	233980
P05362	P05362	ICAM1_HUMAN	ICAM1	Intercellular adhesion molecule 1	23563.2			47375.7				12496	31330.8				10423.1	24668	28648.9	29225.4	57817.5	46903.8	32415.1	24775.7		26414.3			23456.3		26595.9		39911.1	15147.5	17679.1	43557.8		29416		47793.7		38147.2		13774.6	22611.9	19333.2			20819
P05452	P05452	TETN_HUMAN	CLEC3B	Tetranectin	1463600	915613	1109820	904850	951785	1095840	550926	883247	642052	646526	1138160	984044	955159	959240	982755	892560	858458	1069810	877057	764945	1243140	633202	549611	1231790	1091540	744431	777982	658887	549169	777166	1102410	1109890	964642	496296	1067740	864125	719907	634932	761094	747683	1052400	667556	1621030	943824	838548
P05543	P05543	THBG_HUMAN	SERPINA7	Thyroxine-binding globulin	583694	423314	643955	490396	353505	320957	586268	809605	444893	373783	507591	453290	607978	441322	569180	364387	406202	438452	499400	528569	402121	776391	341504	346767	366699	545816	557464	436682	542012	301032	661068	348403	455061	497603	417080	568806	669180	476759	444516	418218	302090	376662	350485	359421	440388
P05546	P05546	HEP2_HUMAN	SERPIND1	Heparin cofactor 2	15270100	11899900	11632300	10670700	11665100	15215200	17003300	14439800	14402900	13078500	11307700	13882600	16147600	17197500	18211600	17192900	23056500	17417800	17104900	19136800	5814480	17945300	8477510	12189500	11791200	10323300	11733600	14881000	13495800	16038400	13916200	11399900	10307500	17844700	13400400	15303700	16915400	9818570	12779100	16656700	13277500	17048200	12351700	8576990	15325200
P06276	P06276	CHLE_HUMAN	BCHE	Cholinesterase	422302	311130	311759	336542		193723	304294	366430	341634	476251	444473		309928		375496		353377	414218	427196	314192	309675	427658	429629		215878	268860	383123		405172	320986	360912	380213		374093	486029	329687	350414	455662	244500	406268	331796	509459		250278	581514
P06310	P06310	KV230_HUMAN	IGKV2-30	Immunoglobulin kappa variable 2-30	665421	2331710	781536	1839060	2144680	797169	1516620	1031570	3028670	717172	1704640	1266830	891946	537030	1467000	1037790	1764950	1521600	1354560	844896	1116600	942754	1620490	1046250	885150	2355220	2521300	1719760	1404180	1264930	1271440	2928570	2280100	841333	1798640	1711000	918443	2663650	3050060	469546	1443100	2481180	946993	3959590	2233680
P06312	P06312	KV401_HUMAN	IGKV4-1	Immunoglobulin kappa variable 4-1		283216					339245			304677	336078	171148	277320	148918		113375	202148	129434			320607		453894	353092	159537	388676	832480	164894		385198	132150	148049	95631.6	430236	243582	333556	191934	512854	319682	156479		306165	62586.9	397957	274908
P06396	P06396	GELS_HUMAN	GSN	Gelsolin	2833630	3586230	2761800	2802330	2570690	2165600	2479090	3381360	2256480	2690660	3343000	3074280	3404650	3174900	2414180	3404240	2149180	3498550	2314190	2728730	3786190	1845330	2757240	2760740	3520890	3059270	2916890	2549420	2161590	4212400	3354500	2753510	2737620	3583160	4389140	2389640	2699950	2820410	2839860	2674160	2708610	2376710	2892260	4281580	2388550
P06681	P06681	CO2_HUMAN	C2	Complement C2	2688730	2140320	4122650	2815420	2507710	2333410	2742330	1835000	2576180	2813920	2702320	2318320	2666460	1362420	3486410	2942300	3299160	2891250	3286760	3666550	2238760	3870930	2488490	2794940	2917220	2605390	3319610	2267960	4282850	2440670	2966420	2316430	2406310	2634400	2479020	4018240	2773480	2800190	2919160	3361580	2681170	2587240	2478170	1835390	2524880
P06727	P06727	APOA4_HUMAN	APOA4	Apolipoprotein A-IV	24865200	12789900	26984500	6417260	15359000	12972100	17756500	12016500	13797600	22231400	18693000	19925900	17993800	12537500	9493210	34709500	11645200	17558300	15312500	16320800	14496200	19065100	15252100	21493200	12445200	24201200	22033100	23563400	15511400	19605300	16512600	5838160	14743700	17202000	18717600	20114700	13894200	14498300	14995700	22800000	6468160	6290780	16207900	21723900	16855600
P07225	P07225	PROS_HUMAN	PROS1	Vitamin K-dependent protein S	2019900	1842710	1788450	1890490	1770770	1690050	2020640	1878730	2221800	2033330	1904140	2141660	2142350	2272780	1679640	2302040	1945040	1844370	2340120	2079730	1711450	2123740	1680760	1797970	2090150	2113510	1681600	1378180	2099760	1855890	1945250	2177230	1758480	2148590	1978580	2027610	1741660	1519000	1638990	2392730	2031610	1945270	1819640	1426990	1860750
P07355	P07355	ANXA2_HUMAN	ANXA2	Annexin A2	341723																				219972							135394										141446		45344.8
P07357	P07357	CO8A_HUMAN	C8A	Complement component C8 alpha chain	2147140	2232490	2326960	2227360	2853250	1902940	2322540	2205370	2156970	2409270	2686400	2125660	2380360	2122580	3219780	2544240	3075630	2026740	3287380	2789520	1498990	2643460	2120530	2300940	2833590	2980530	2312980	1974880	3039020	1676780	2106970	2956740	2076170	2683780	2953590	2489550	3073680	2267350	3438610	2108490	2861050	2454540	2723910	2961940	2649120
P07358	P07358	CO8B_HUMAN	C8B	Complement component C8 beta chain	1199620	1201060	737910	1180320	1131430	758514	937826	1078720	753863	1093680	1357410	1249800	1551480	763467	1489870	841650	1007600	1153150	1297150	497308	803043	633770	1245950	1083390	1556540	1041680	1122630	1004210	392511	1093320	1330400	1448840	1200320	1014050	1233040	1293680	947179	1145350	1153890	1305580	1519170	1233890	1155740	1000740	1313790
P07360	P07360	CO8G_HUMAN	C8G	Complement component C8 gamma chain	2577340	3363880	2782530	3114140	3192320	2136620	3854600	3876230	3200230	4153140	3459610	2540920	3218500	2497110	3527120	2504230	3683880	3196380	2640470	2349160	3609860	3521150	2799120	3317140	3192520	3522210	3730020	2583720	3264930	2581130	3291100	3100880	3122270	2688790	3037600	3617700	3550240	3402320	3943380	4104490	2680160	3206240	3261670	2813230	4254350
P07478	P07478	TRY2_HUMAN	PRSS2	Trypsin-2	2243440								165352								3014460					2440600	3857810										4879520	1113170							2562340
P07737	P07737	PROF1_HUMAN	PFN1	Profilin-1		39786.5							88124.8		45995.4					89816.5					142095			122264		88367.5	133109			64690.1								183182				64278.5		136318	181812
P07996	P07996	TSP1_HUMAN	THBS1	Thrombospondin-1		194942	107808		435847		339828	258834	505139	713138	226954	134705	223885	334030	78166.6	444380	96579.2	224208	59788.9	399608	1102410	479933	187787	632398	149524	453501	818347		239684	872742	190897	262469	354930	841472	90374.6		158948	522617	156280	352600		843696	64645.9	596270	401621
P08185	P08185	CBG_HUMAN	SERPINA6	Corticosteroid-binding globulin	3059690	2901460	2802200	4773310	4097940	3586210	4618090	3847420	3836160	3273010	3440980	2690940	2032200	4296770	3489540	4153340	3173470	2468870	2860620	2294230	4004330	2603820	3127410	2844840	2699710	3595540	3771050	4185590	2958550	3904730	2655280	3443160	1857680	4686110	3524670	3730190	5768670	2817340	3306730	3465310	2925120	3056710	2373690	3281000	3738580
P08294	P08294	SODE_HUMAN	SOD3	Extracellular superoxide dismutase [Cu-Zn]			667197		76029.4						29456.9	1797070	40391.2	62394.8		63893			59571.1	72375.9			57560.6				56496.4			39632						30379.6							867826		23998.7
P08519	P08519	APOA_HUMAN	LPA	Apolipoprotein(a)	1172270	86774.8	374246		968382	245723	670480	2370160	283040	97775.8	539989	113163		2707240	318002	1757740	129283	115729	475496	198779	1678980	171222	5588920	579836	1070070	492471		1549680	72149400	600313	995833	1470640	1472550				377393	295253	4233520	94504.3	2884320	235094	432294	86606.3	537386
P08571	P08571	CD14_HUMAN	CD14	Monocyte differentiation antigen CD14	354266	652226	720422	631324	602895	444093	354853	368947	609538	456135	452404	285292	195210	352050	578802	395852	691931	349569	623180	529873	808418	528735	650614	618293	794098	587873	665191	719045	611119	472092	438229	594166	506154	596143	434209	648487	616954	700886	508968	367930	502071	455468	843806	460538	582846
P08603	P08603	CFAH_HUMAN	CFH	Complement factor H	19420300	21748600	10654300	25288200	17433000	14645500	19534100	21257700	19358400	18572700	21671600	20534900	20450800	15904200	15554800	15987500	15920900	23106700	17569800	10468600	15671100	13254900	17094500	20237800	24919400	18285100	18727100	16045300	16688000	20856300	23432300	18721100	18808200	13426600	19446300	19448700	16458900	19961000	14093200	18341100	19958900	23371900	12427000	16274600	21136300
P08637	P08637	FCG3A_HUMAN	FCGR3A	Low affinity immunoglobulin gamma Fc region receptor III-A	47488.2	35651.6			61169.5		53382.4	85746.6			79898.1	68384	42607.2		40743.5			119767	27451.5		80661.8						86480.4	64027.6	35906.9	78049.1	85768.2	92461.7	57705.5	32989.4	39008.7	85460		102991	55164.4	53464	69386.6	41333.9	36773	50276.8	66099.1
P08697	P08697	A2AP_HUMAN	SERPINF2	Alpha-2-antiplasmin	16061200	12445400	12114500	11692500	15594900	14161500	15637700	14913400	12489000	15949200	11178000	16811400	13803700	17157400	13740300	14365900	13983000	14477800	13412300	13813600	9270440	14230800	12263200	10612400	13191500	11099600	13403200	16405300	13613500	10820900	13673500	14068300	11398900	12474500	12833100	13091800	12422600	11337100	10382500	15121000	15692400	13305800	13047500	11932000	13355000
P09172	P09172	DOPO_HUMAN	DBH	Dopamine beta-hydroxylase			85699.6		51177.9		21492.8		37781	23353.8		114126		30540.4	138297		28423.5	126610		39450.1		33791.8					50073.1			22219.9	52596.6				55976.2	56135.1	138359	94205.7		29553.9	61817.4	42401.4	66146.4	34762.3
P09871	P09871	C1S_HUMAN	C1S	Complement C1s subcomponent	2450290	1846340	1856860	2082830	2400860	1713170	1824600	2355740	2360350	1926370	2204750	2224050	1831050	2299100	1370520	2338750	1541470	2531720	2245170	1833410	1114100	1604960	2172230	2520300	2014240	2322370	2583370	963576	2244890	1548290	2230570	1853590	1995070	1489670	2671720	2601720	2309230	2248710	2095760	1955700	2339060	1589590	1737140	2238410	1828580
P0C0L4	P0C0L4	CO4A_HUMAN	C4A	Complement C4-A	25991300	37940600	22495200	36560100	30789200	30511000	39227700	33387900	35691500	31815700	24645000	35822100	28903400	34371900	42539700	29616700	27543700	38428600	36486600	28181200	33214000	24393300	43987500	32696400	32670000	25812600	30676400	42386600	28723700	29058000	29679300	27301500	30541000	25773900	30594300	29725200	35513800	36851400	35490600	34368100	29023400	45218700	26383000	25735400	43352400
P0C0L5	P0C0L5	CO4B_HUMAN	C4B_2	Complement C4-B	314880	347958	272021			601948	260325	392838	618570	336688	389011	323245	176554	405034	346714	271917	600272	532006	719626	383525		298507	393717	520108	337428	617991	281457	534046				425670		247882	413733	230189	336974	304309	685073	352339		893357	472538	538751	516221
P0CF74	P0CF74	IGLC6_HUMAN	IGLC6	Immunoglobulin lambda constant 6		342789		326633									7033580		4362960						2328460							245228		3289670			333333	3857860			1200360	315224	318729			180703		353343
P0DJI8	P0DJI8	SAA1_HUMAN	SAA1	Serum amyloid A-1 protein	203386	1318140	109871	474432	149807	457510		78128.4	215926	147458	590458	84150.7	212786	67302.1	269586	110808		264138	1042580	133645				322388	388441	225073	163733	242867		624320	592637	306969	195843	231974	155636	1480250	119868		349185	365637	224372	287484	348217	33663.1	274070
P0DJI9	P0DJI9	SAA2_HUMAN	SAA2	Serum amyloid A-2 protein		1304910		396495		5545520		78746.8	256474	213921	367535		317827				75627.7	379290	673668	291723				281631	349017		506955	249194		1045500	439725	153770		326933	364854	2196190		156930	632000	513260	141803	299890	57288.9		245154
P0DOY3	P0DOY3	IGLC3_HUMAN	IGLC3	Immunoglobulin lambda constant 3	58356200	72888000	61798800	71311500	70405900	34768600	57364400	84266400	55195700	31563000	99861700	75763000	52510200	61245100	48102800	42201800	46869300	51999900	72751800	70157500	86164400	68590600	51773000	65520400	54880800	91894900	56149000	44189000	75883900	90191400	52043700	71307300	67216500	53108200	66906600	56498700	54829200	48152300	73963300	33727200	69277200	70072400	61588500	62905600	60934900
P10586	P10586	PTPRF_HUMAN	PTPRF	Receptor-type tyrosine-protein phosphatase F	43473.6				31752.3		46215.9	40809.1	11403.4			33806		78177.9	18758.4	34236.6		29118.7		53820.2	23065.6										50820.8	23037.4				23633.2				34197	23347.7		36945.6
P10643	P10643	CO7_HUMAN	C7	Complement component C7	697321	728780	1112770	539526	592220	655978	719186	494213	721731	512998	1014790	527996	738356	630167	959729	1154150	816304	745506	746059	922038	645869	1158730	1010600	775509	759620	1041080	1006790	993004	666745	613845	909830	504155	782588	788884	574434	1340130	1172880	633171	597377	590719	569147	596068	558359	632621	479865
P10909	P10909	CLUS_HUMAN	CLU	Clusterin	25859900	20693800	30138000	23534800	31047900	23600600	26365400	22475600	28268200	32444200	18698800	27297900	22336100	24459900	24487400	30995200	28412900	26949600	34223400	32356000	25931000	24694400	27579400	32598000	23988200	23244800	22400100	28005200	26017700	23766900	20987400	25206800	23586400	23526400	18852000	19899600	20468200	21675700	21738000	27858800	25450400	23635300	30952800	24527100	24391800
P11021	P11021	BIP_HUMAN	HSPA5	Endoplasmic reticulum chaperone BiP	411070	47779.1	78725.9	144201	114604		93157.8	122104	115197	96791.6	66608.8	69131.3	59799.8	78672.8	45728.4	57753.7	47022.5	90972.2	65977.1	83035.3	151553	75154.7	87126.7	132224		40922.2	101111	62043	101989	123874	79505.3	55863.4		79723.9	46035	68183.6	53097.6	80917.6	46249.5	90347.9	54591.2	89760.7	41396.3	113265	72171.7
P12109	P12109	CO6A1_HUMAN	COL6A1	Collagen alpha-1(VI) chain		129249	13853.8				16950	122927			71970.6		506469		15429.7			479563			80848.9		67822.3		125289		66532.5			60989.9	300897	15675.3				249210	266972	52984.5		40248.7	105095	123576
P12111	P12111	CO6A3_HUMAN	COL6A3	Collagen alpha-3(VI) chain	110231	44606.1	104609	35462.6	126601		23836.5	82005.6		55179.1	33951.6	51565.3	79482.5	45395.7	41855.4	49869.3	45518.8	69763.6	95730.3	75324.2	130953				52079.7		55783.5	24482.9	56014.4	66787	93814.9	91408.1	66607.8	52936	38357.7	70406.3			30663.9	84059.6	85238.7		150591	27247.3	46617.9
P12259	P12259	FA5_HUMAN	F5	Coagulation factor V	221619	185297	222995	104530	139936	207255	192087	155601	180532	158673	165864	154213	149506	155847	221777	203946	147417	219171	209641	226160	174033	219353	175621	174670	178327	183348	149614	118586	130157	140936	158660	247691	139235	122266	187574	155844	190317	181374	148705	201371	176196	103379	188194	210039	133385
P12830	P12830	CADH1_HUMAN	CDH1	Cadherin-1		16241.8		24386.1	33420.5		40912.2	43788.4		56719.7	26281.9	29456.3	24371.1				53865.8	45825					53747	16358.2	39687.5		71378.6	58996		29442.8	26767.7	44211.4	42565.1			73060.8		82795.5		29664.2		28254.1		26312	37584.7
P13671	P13671	CO6_HUMAN	C6	Complement component C6	1522520	2240500	1737040	1573310	1658120	1721300	1619700	2013770	1398150	982847	1883070	1879130	2014100	1646910	1626610	1985730	2009270	1883050	2148590	2232150	1370460	2077280	1921580	2105720	2415030	2307510	1190590	1843940	1590420	1881730	1703430	1803340	1464620	1455200	1514430	1607140	1492790	1797640	1789130	1166500	1659130	1828370	1557450	1309170	1994470
P13796	P13796	PLSL_HUMAN	LCP1	Plastin-2	303746	352442	432454	395616	395273		238036	307479	413043	216238	381219	287308	243589	227918	298600	218149	250098	333195	319994	363854	266214		255246	524437	320455	446056	340044	296071		402115	290816	475995	219853	313792	330971	245859	277924	305507	354483	284583	372710	351579	261162	435824	295165
P14151	P14151	LYAM1_HUMAN	SELL	L-selectin																											9507.03
P14618	P14618	KPYM_HUMAN	PKM	Pyruvate kinase PKM	216392	93870.4	113454	75015.2	73202.9		47925.7	37401.6	27599.3	37109.3	93819.7		59104.7	21738.9	44850.9	35830.4	36968.6	61749	71281.8	71742.3	38078.9		33863	235485	45002.6	105292	80566.4		29115.4	125792	48875.8	41850.2	28445.8		66014.2	32024.7	40467.3	62404.5		57761.2	47355.1	83604.2	131459	149297	69567.1
P14625	P14625	ENPL_HUMAN	HSP90B1	Endoplasmin	74238.6		36694.8					27172.2		19973.3			27634.5	20820.5	26078.2		22181	18551.6	39540.6	56789.4		33418					37236.6			19704.8	36613.8	21726.7	50762.7			28000.2				10311
P14923	P14923	PLAK_HUMAN	JUP	Junction plakoglobin	356338																				182983	53366.3	112284			75288.2								10140.7	30060.9			159555
P15151	P15151	PVR_HUMAN	PVR	Poliovirus receptor					46874.3		89790.4	74929.9		162770	71796.2	80356.7		63874				86912					265306		97043.9		111234	224110		88630	122831	53455.7		114479	76329.8	153271	118707	202440	119392	144726		95650.5		68254.8	153626
P15169	P15169	CBPN_HUMAN	CPN1	Carboxypeptidase N catalytic chain	1887910	1328100	1885230	2007790	2279160	1271150	2133330	1909390	1639540	2138870	1783570	1824410	1841620	2176960	2045630	1979670	1950640	1658860	1494150	1752980	2063260	2740530	1991830	1252000	1974180	1389840	1418530	1709260	2863180	1442310	2253120	1279850	2550820	1785600	1910300	1537730	1692160	1597060	1636740	2095590	2123220	1938000	1557150	1792140	2032950
P15924	P15924	DESP_HUMAN	DSP	Desmoplakin	559729									84406.2											230110	68223	190700										76557.3		24101.5			304307
P16035	P16035	TIMP2_HUMAN	TIMP2	Metalloproteinase inhibitor 2																		12941.9													18394.2					13684.8				11516.9	7360.94
P16070	P16070	CD44_HUMAN	CD44	CD44 antigen	509991	583424	728169	921208	857577	394941	612769	571184	600109	638053	505692	765101	701781	413525	478492	728923	463606	651144	467925	414034	991276	280269	707259	736609	636677	290053	996276	546038	319554	903746	502887	779831	566270	688239	689376	712281	432854	943301	507368	605715	797905	505442	630204	698639	656819
P17936	P17936	IBP3_HUMAN	IGFBP3	Insulin-like growth factor-binding protein 3	187848	205164	192184	98670.8	152130	217930	47184.9	87190.7	120236	190097	202956		93572.4	103018	211726	143266	292820	164983	284326	206316	405197	252228	171132	184311	159805	149215	175899		282593	94997.3		160243	239103		126736	96220.6	160537			88086.8	208702	269341	189330	184280	91134.5
P18065	P18065	IBP2_HUMAN	IGFBP2	Insulin-like growth factor-binding protein 2			135750		110299		35879.6			99205.7		118467		122019				32713.2		75277	35889.9	69701.5	134494	140086			164671		49031.2			51731.1	148693		33327.6			116666		24246.9				114458
P19021	P19021	AMD_HUMAN	PAM	Peptidyl-glycine alpha-amidating monooxygenase								43355.6										12367.4												21346.7		7580.8				8673.95
P19652	P19652	A1AG2_HUMAN	ORM2	Alpha-1-acid glycoprotein 2	4372310	6101300	5201000	6079440	5902150	6885880	4763430	8217460	3444290	8415190	6985300	5479650	5829650	8621500	5495050	5826500	4689490	5730680	4913220	4170930	6173180	4759610	6172650	7226470	5691100	6224820	7917520	8054900	6010830	6848310	5067800	4274970	6229160	7430370	6719790	7404010	4407180	6983180	7616140	5714240	3848400	4865060	4850690	4741190	5820120
P19823	P19823	ITIH2_HUMAN	ITIH2	Inter-alpha-trypsin inhibitor heavy chain H2	34406800	20700700	26061200	18372800	35207000	24693400	34377400	24312000	27976600	39642000	21027300	31618900	23985300	30032400	28745000	31216700	26012200	17128700	25788800	31149700	37803900	36606000	25171100	30899700	21403900	25437800	28186500	25483900	29743000	19903100	27948600	30586900	38315400	30571100	20325900	21134100	27209700	18022300	24598200	29599800	22293100	18497400	25167800	23654500	28114900
P19827	P19827	ITIH1_HUMAN	ITIH1	Inter-alpha-trypsin inhibitor heavy chain H1	17709500	13600200	15304700	11616600	15689800	18853400	17202100	12513300	18069000	18354900	12363600	15867600	12681100	16652200	15679000	16543400	14889500	10542700	14213900	18250800	18796100	16348200	12298900	19062400	13266400	15253100	12936600	14129000	15574100	10521200	14744000	18129900	16245300	15588600	13565600	11486600	18238600	9794380	15955900	16678800	13730300	15034800	12645100	14343700	13873700
P20742	P20742	PZP_HUMAN	PZP	Pregnancy zone protein	309543	1908670	288340	474933	1359010	821285	2192760	961039	3397970	89382.6	1646500	1853820	190350	1304460	292756	417200	680050	207475	2912660	3455630	728256	1158160	1891300	362878		2283970	1148080	1718370	1097540	680757	227230	1360150	240671	471233	378111	923792	247569	449474	2434770	61294.4	1191760	2150440	230031	236031	1386830
P20851	P20851	C4BPB_HUMAN	C4BPB	C4b-binding protein beta chain	328569	308054	414028	488927	517124	536571	552707	426169	405642	604191	353433	462514	612863	687710	453992	569880	727201	443347	568460	779286	451386	594315	453589	748277	510221	585281	511216	160625	825784	510881	539582	543136	493347	437404	382599	593021	385695	480735	409820	490473	497607	373060	560026	500429	438800
P21333	P21333	FLNA_HUMAN	FLNA	Filamin-A	157763	98142.6	1026050		407224	82460.6	250994	79203.9	1000180	132601	210147		72370.3	141977		452565		30194.2		671832	590942	203921		375697		297336	285026	93525.9	219883	466174	65871.2	94484.1		133580			57854.2			130537		335106		216847	678402
P22105	P22105	TENX_HUMAN	TNXB	Tenascin-X	630978	336579	667943	220378	459265	167111	363133	365672	622590	300665	417078	493996	403782	551066	507199	578504	582226	418782	638318	631308	630905	660990	268141	373527	324712	240314	454848	429948	559225	431940	458056	525379	397628	396918	488127	423670	292792	490685	268941	283895	672828	271925	566809	334142	360502
P22352	P22352	GPX3_HUMAN	GPX3	Glutathione peroxidase 3	219924	28569.8	100838		159995		81631.8	23986.1	150124	36303.7		103756	47740.3	157856	56050	183297		43598.7	137726	44913.3		55954.6						118062	65740.3		41342.3	251813	90332		31667.5	353063				37449.1	204182	75999.5	114702	121905	45384.4
P22792	P22792	CPN2_HUMAN	CPN2	Carboxypeptidase N subunit 2	1554250	3547960	1259560	5021340	1920580	2243130	2943610	2905810	2981150	3784360	3982230	3302080	3792020	2336410	1185830	2670120	1788810	3231400	1120950	793002	2166100	1331370	3384870	3330800	4350380	3668340	2213650	3154280	1459660	2892290	4894740	2049730	3966710	3461360	4255110	2845580	3809260	3152140	4011030	3808260	1663240	4224730	1606550	4153970	3244910
P22891	P22891	PROZ_HUMAN	PROZ	Vitamin K-dependent protein Z	134825	60806.3	60777.1	69599.6		90318.4	141444	56828.1	152454	85524.5	93034.7	110660	48648.9	42794.7	59420.7	67775.1		123132	80704.5			19614.4	55092.1		122884		63509.9		41847.3	54080.5	143217	94158.6	106405			118362	111498	81479.2	53070.4	134140	94962.2	142668			125340
P23142	P23142	FBLN1_HUMAN	FBLN1	Fibulin-1	2285110	2531790	1712660	1118440	2545300	1582880	1093190	1703980	865936	1274750	1502340	1971730	1635080	1747450	1343700	2665490	828209	1429920	1918000	1732800	2811780	761615	2555010	2806810	1311990	1462930	1866860	1686980	770977	1977100	2273980	2119110	3084660	1689170	956432	1167040	1099070	1387080	2006070	1221820	1665010	855036	2560360	1892890	1376350
P24592	P24592	IBP6_HUMAN	IGFBP6	Insulin-like growth factor-binding protein 6								38662.4		41315.8								30118.1									49670.8			66252.2	44851.7	25838.7		25950.5		41667.9		63677.4		41766.3					25006.7
P24593	P24593	IBP5_HUMAN	IGFBP5	Insulin-like growth factor-binding protein 5	5313.08							29378.7		35472.5			19364.7					27559.3					20948.3					22130.2		39145.1	41574.1	15312.8			51491.7	19091.3				47946.3
P25311	P25311	ZA2G_HUMAN	AZGP1	Zinc-alpha-2-glycoprotein	1284910	1414140	924541	991491	770997	886032	776985	1256860	1212690	1644710	1254070	1732140	1063470	977356	880879	1537460	894161	1174500	1266530	692485	1075390	651052	1483580	1459490	2187880	1392180	1236790	2363080	356176	1280390	1419430	916483	1312660	905124	1680850	1162680	1122550	1591880	906480	1748470	922404	1339520	1002140	2202050	1311680
P26927	P26927	HGFL_HUMAN	MST1	Hepatocyte growth factor-like protein	317858	400708	241666	512262	230073	342184	464379	411880	352662	297483	627840	278166	377733	223392	278840	249296	347161	392996	326111	451452	428318	162732	540430	302728	542045	605892	492254	505287	250144	660298	474992	327607	257953	436219	564795	556742	188802	475425	361101	613369	313178	474371	531051	549459	611515
P27169	P27169	PON1_HUMAN	PON1	Serum paraoxonase/arylesterase 1	2963040	3058110	4006270	3466220	3979160	3099770	3565160	3395020	4667610	3649400	3544530	3841730	3127090	3385720	3199340	5142670	4236460	3816540	3532980	3363400	3845090	4286380	2844260	2621180	3684820	3294170	2760960	2639020	3715380	3205880	2712170	3705020	2530920	2931470	4446810	3048530	4020040	3197000	3106580	4118960	4103000	5257390	3955860	3834080	3447530
P27918	P27918	PROP_HUMAN	CFP	Properdin	633040	324359		614612	595893	289971	514868	561298	196945	684908	484966	742869	671815	561144	345569	622539	378503	718977	807732	332524	502730		983800	239978	410250	386272	602729		500032	763367	607348	702738	690344	444661	493816	421683	315901	921554	321491	586706	666416	438829	646398		843052
P29508	P29508	SPB3_HUMAN	SERPINB3	Serpin B3	498382
P29622	P29622	KAIN_HUMAN	SERPINA4	Kallistatin	2450170	2089290	3413660	1572870	2489870	4156530	4043470	2867000	3732500	4351060	1878300	2802210	2925980	4646730	2873410	4682250	2326920	3020170	2668680	3943690	3341680	4390270	2577040	1900220	2043290	2183300	2808910	3380050	3726860	2398780	3891810	1985670	3233030	3417260	2182310	2460980	3463340	2429810	2264080	4632790	2263100	2710410	2131930	2064210	2624980
P30043	P30043	BLVRB_HUMAN	BLVRB	Flavin reductase (NADPH)								72328.7										11640.3						175815		61850.7	140607				112389					37699.8						73065.4
P32119	P32119	PRDX2_HUMAN	PRDX2	Peroxiredoxin-2																											10799.7
P33151	P33151	CADH5_HUMAN	CDH5	Cadherin-5	275150	41901.3	163472		102421	79610.3		59316.6		32155.2	47511	99428.8		106243	141289	248652	148650	129679	97317.5	91346.1	93210.4	111625		204631	93020.5		155444	71782.1	115621	57061.4	56115.8	115516	99850.1	228670	51265.3	70224.4		128745		31308.4	132778	55749.8	154540	55865.9	46819.1
P33908	P33908	MA1A1_HUMAN	MAN1A1	Mannosyl-oligosaccharide 1,2-alpha-mannosidase IA		229154	264132	259803	213047	320194	253423	320232	251575	408414	178406		258455	297882		326485	279970	262673	242921	379476		237636		321893	200767	243300			268554	239829	329237				167602	331099	257064		266865	253129		224318	248690
P35542	P35542	SAA4_HUMAN	SAA4	Serum amyloid A-4 protein	2413060	11228900	2243730	8938530	3747690	1117440	7712940	7767880	4907460	6126260	8900100	3924180	8339720	4598470	686015	4461920	4474350	7929470	4170740	698678	3092380	1379710	6720230	6882810	10426900	7724020	7507380	7337420	4962900	9491990	8948650	6268920	2115190	8193100	8982580	8455300	8327740	6778000	8544350	7328440	3423560	8266610	3883440	6155590	10214500
P35858	P35858	ALS_HUMAN	IGFALS	Insulin-like growth factor-binding protein complex acid labile subunit	1365210	770033	1154430	943946	1720020	1258860	1603940	611977	1247930	1082900	1158920	921110	1004070	1090970	880118	1651340	1620370	1577430	1786470	1711130	1918110	1521000	959683	1308870	1557760	1122990	662512	869289	1149160	1761900	642144	1491940	845898	861174	1427000	906056	1085240	917265	1085950	1117650	1773800	1337630	1251780	1568950	1515570
P36955	P36955	PEDF_HUMAN	SERPINF1	Pigment epithelium-derived factor	3822510	3205340	3204980	3152280	2961780	3012530	2885220	3368320	2883590	2616890	2429950	4387950	3266400	3082990	3724570	4806810	6006980	5381850	4088160	3087610	4197740	4219630	2090920	2906110	4253040	2548510	3177250	3138660	3635920	3594740	3176760	2077340	3059650	3064510	2850280	4197170	2401100	3313250	2583290	3152710	2962710	3060750	4107650	2629920	3192330
P36980	P36980	FHR2_HUMAN	CFHR2	Complement factor H-related protein 2	3206460	1738370	1995210	1740380	2500400	1190520	2912040	4242070	1618350	1976820	1819270	3798410	3241430	4403210	2473020	1596580	2616020	1819290	2888950	1952880	1921180	2278840	1907230	2446390	1178300	1594960	2739280	1994440	2077250	2222970	2093370	2746870	2150690	2365090	2403890	2650930	1740260	1460290	1376540	1920630	2882520	1774170	2470690	2278270	2870440
P43251	P43251	BTD_HUMAN	BTD	Biotinidase	196246	106820	75829.1	117409	71340.9	197288	81921.8	90619.4	89005.5	96753.8	86973.5		118758	108281	106855	124183	61095.4	102253	100633	84043	44900.5		79773.2		98593.8	36961.1	65784.3	117885	122683	124115	107769	85087.2	89961	57473.7	114395	89705.9	100255	53766.1	79498.9	119217	78278.2	166533	84801.2	63729.2	91475.1
P43652	P43652	AFAM_HUMAN	AFM	Afamin	3927120	2941860	2760050	3169510	3515080	3416280	3905060	3852520	3336330	3864610	4167740	2862300	4593840	3677730	3588170	5243090	4353730	4959130	3201170	3171500	4554630	3797370	2553840	2509840	3507090	3963110	3560270	4036930	3985660	4664180	5299810	4161520	3655960	3588650	3503070	3543630	3987210	2951710	3443520	4199250	4012250	4052460	3514190	2782820	4097370
P47929	P47929	LEG7_HUMAN	LGALS7B	Galectin-7	606256																																					70077.1
P48740	P48740	MASP1_HUMAN	MASP1	Mannan-binding lectin serine protease 1	159007		103676		126221	259858	147560	155066	489143	150153	23363.9	125522	130391	173679	112569	155002	210042	168325	176266	135674	98734.2	159218	173841		71445.4	61889.9	81569.4	62549	167606	137440	135207	192025	156725	161408	88073.6	118065	121268	115565		176027	109906	108328	76234.5	63428.6	119826
P49747	P49747	COMP_HUMAN	COMP	Cartilage oligomeric matrix protein	990949	166408	61082	730941	159500		125412	357786		147878	214631	107841	254215	149971	91468.6	160100		540862	88893.6		188923		187604	150353	223593		183763	151599		423276	317383	171259	169745	132994	167651	239683	322764	182232	611570	209858	150276	53790.8	211833	591212	139175
P49908	P49908	SEPP1_HUMAN	SELENOP	Selenoprotein P	444156	105983	281262	95732.6	149987	113551	51087.2	89143.5	41136.1		34867.5	141978	140255	264208	277834	129871	208592	102227	244128	245761	158720	268491	45074.9	157205	132671				500477	38216.6		157819	71409.3		135133					99956.8	177225	54104.7	124648	129023	140281
P51884	P51884	LUM_HUMAN	LUM	Lumican	4951290	3656190	9228590	4540070	4197960	5305860	2480820	6877250	3633240	2709510	4069010	4367640	5150990	5687910	3690790	5082110	4676180	6498740	5381420	3170100	5420840	6073180	6812230	6097210	4079320	4191290	4516140	5995130	5419470	5758420	4158610	3751300	4813430	4638990	3535550	5052510	2168720	4153750	4714960	2576250	2119460	3590720	5031010	5854990	3373940
P54108	P54108	CRIS3_HUMAN	CRISP3	Cysteine-rich secretory protein 3	53006.6	129063	48176.6	101582	45217	76120.7	59899.6	52169.8	39206.6	45114.9	63599	110439	121661	88963.4	68627.8	96620.1	68478.5	123094	44971.9	116909	112043	43629.5	82720.8	32519.7	64117.8	74593.6	62803	93595.9	125418	59946.7	78112.2	24867.5	93172.8	86503.7	89659.9	29349.9	17329.8	123006	69065.2	53116	15607.4	44116.4	41676.1	52853.1	81709.8
P55056	P55056	APOC4_HUMAN	APOC4	Apolipoprotein C-IV	379265	270486	326926	160528	344984	284400	334293	753020	294214	374174	432668	206076	1204040	189518	271725	190748	429348	864160	360251	429824	292485	271793	490222	270885	366399	688723	646095	416935	349900	575317	578147	358584	234336	527863	785835	1127640	276505	356477	310164	907195	214518	539971	303405	650320	340562
P55058	P55058	PLTP_HUMAN	PLTP	Phospholipid transfer protein	228645	193736	375132	225041	175899	232946	210138	180657	218030	140025	266610	166514	166403	218228	224142	351752	234249	297611	295065	354094	337559	319336	209826	246372	148522	166988	211143	248155	349818	281830	189232	159310	203630	181964	345851	232571	191038	176213	294814	183772	172385	220861	281432	258969	213292
P59665	P59665	DEF1_HUMAN	DEFA1B	Neutrophil defensin 1		61795.8					69392.4	37560.4	115949							121236		48163.9	28053.6	89280	75009.4		41742.4	358600		34512.7	135754			190924					18800.4			61277				102194	72109	134634
P61626	P61626	LYSC_HUMAN	LYZ	Lysozyme C	489018	994589	406657	782109	911082	574185	256124	688740	598480	526045	686872	986997	553900	599793	517528	582455	971906	838706	1149750	782022	1018390	685053	947695	830846	519679	1333000	1261630	578568	670583	886355	476998	614212	717224	763788	634406	853674	501934	1446470	735598	406997	468963	734227	693204	1259810	632195
P61769	P61769	B2MG_HUMAN	B2M	Beta-2-microglobulin	719354	667861	558959	738902	595302	450761		593756	142324	443055	550275	649606	494329	442845	395869	456542	206369	519171	712610	468563	696581	320457	590104	604301	632964	237728	721314	492858	403034	224521	550193	618681	478642	503409	334803	761161	287990	681332	467201	497836	487002	480205	267805	753062	335546
P62328	P62328	TYB4_HUMAN	TMSB4X	Thymosin beta-4					225610		275931	80887.2	85415	213223			106727	222049									125746	222172		188543	438141	218262		551970	128166	59686.5	81415.4	228381				160347		146624					285645
P62937	P62937	PPIA_HUMAN	PPIA	Peptidyl-prolyl cis-trans isomerase A	71041.8	45605.7	36216.3				16395.3		66592.6		50436.4									21137.7	70932.4			122654			44970.5			27546.3			29663	18964.8		14714.9						136846		50414.2	57258.5
P68871	P68871	HBB_HUMAN	HBB	Hemoglobin subunit beta	2460930	3682450	4561860	2513680	4598190	7701060	3937410	16575400	6913160	3357530	7130120	2803530	4575160	6545770	9422630	2924670	4198490	5268440	5676470	3730320	4682700	3242020	3955180	48443400	2672890	17713000	39723800	4159120	6064830	10732500	27837600	5022180	9866040	5946190	4074490	6936640	2197420	8031840	5047060	5618260	2711100	11009400	4604760	9474790	7573320
P69905	P69905	HBA_HUMAN	HBA2	Hemoglobin subunit alpha	6633830	6236650	21403800	5497230	13270800	16473200	7112700	24326400	19424500	5594330	12483600	6687120	8269490	14745600	22114900	9205200	13068700	10929000	18533400	13669300	9616860	12585000	7856890	83779700	5627710	28652900	60726400	10827200	20263700	15826800	46857600	14409100	26925800	10032500	7383680	11284000	5593050	11748100	10367300	8435520	9190290	26077800	13152100	17206600	12662000
P80108	P80108	PHLD_HUMAN	GPLD1	Phosphatidylinositol-glycan-specific phospholipase D	946863	1152910	1172930	1254340	1289010	1748970	1640340	833959	1825190	2185850	1412090	1120000	1353040	1258780	1059640	2321930	1097750	807444	1183780	1251960	1369660	1130410	1041250	855206	1623240	1447450	1458250	1213830	1602310	996672	1522370	1271530	1403410	1321100	1916320	1053680	1672680	781111	1185700	1906540	1011250	1336230	970190	1535890	1367150
P81605	P81605	DCD_HUMAN	DCD	Dermcidin	33839.5		19978		83214.3	49445				68690				10188.1	35505.4	48891.9		35143.9			206685	44338.3	450891			32910		52885.1	21213.1		11497.3	28519.9	77047.4	23300.6				155370	100743
P98160	P98160	PGBM_HUMAN	HSPG2	Basement membrane-specific heparan sulfate proteoglycan core protein	387310	31991.4		38331.4			17921.9	63434.2		27940.8	49187	11621.5	63507.4					52124.9					70842.1		77627.3	82537.5	78154.7			61974	58087.2	30857			35284.7	84610.9	55338.3	49185.8	31619.3	42469.4		26294.4		42782.4	43179.2
Q02985	Q02985	FHR3_HUMAN	CFHR3	Complement factor H-related protein 3								110568		23702.7			92519.3										87882.6		49552.1			23681.4			50708.2	34586.3		61584.7		18178.1		14343.4		34542.4					12214.7
Q03591	Q03591	FHR1_HUMAN	CFHR1	Complement factor H-related protein 1	1852350	1388970	1191260	734701	2110240	569904	1650790	2767760	630986	946394	1401410	2345460	2138110	2861010	1422140	1443350	980951	1108170	2217480	1363370	746365	956120	1917410	2093980	1606100	1492430	1155480	1789330	895211	1089470	686398	1593590	1101480	1818750	1761170	1050000	1309080	1111910	1127460	760517	1619820	712803	1649620	1823540	1749800
Q04756	Q04756	HGFA_HUMAN	HGFAC	Hepatocyte growth factor activator	297257	339348	240228	749454	297485	214488	170998	567872	2734050	433779	522282	333227	485122	426823	260318	206143	173271	429427	198565	226724	552383	207282	229334	799879	717012	416490	453328		221810	401728	204889	300267	207427	400933	537624	320427	885438	363310	403022	349560	257168	296335	295607	578584	365914
Q06033	Q06033	ITIH3_HUMAN	ITIH3	Inter-alpha-trypsin inhibitor heavy chain H3	1096220	1363200	1981640	1247800	1524970	1466230	1655080	1091910	1303630	1834730	821301	1419480	1199170	1491730	1009470	1031680	1175820	628870	1443120	2293550	1000260	1643990	1199910	2058940	953422	1574710	1550920	827581	2406680	1206740	1011770	1404520	1434610	1839690	863636	1122700	1388470	1250670	1942060	1313050	700151	836106	1337050	1127560	1138120
Q06830	Q06830	PRDX1_HUMAN	PRDX1	Peroxiredoxin-1	115527					81719.2			120581	42105.9	46939.1	41583.6		36237.2					19943.9		71933.5	17413.3	89074.5	580222			205103	61350.1		17291.5	169635	13007.2	150487	42322.6				146021							20566.1
Q08380	Q08380	LG3BP_HUMAN	LGALS3BP	Galectin-3-binding protein	1573970	748212	716317	1489270	2635080	855170	744613	1106540	1281250	681249	1377880	1178890	1245700	744917	1188230	962969	3211520	1335680	1581260	1400230	933460	1543890	592477	958645	1178580	981595	1145050	864958	1294920	983347	1408920	899263	772967	1019070	1100880	2529130	854228	626536	791883	1158870	3948410	1738700	1015660	441595	850072
Q08554	Q08554	DSC1_HUMAN	DSC1	Desmocollin-1	513534				250200	228544				218066					45997.4						485550	139607	290773				56561.1	52985.6	45370.4			35213.9	130537					351547
Q08830	Q08830	FGL1_HUMAN	FGL1	Fibrinogen-like protein 1							16533.5																																	15084.3
Q12805	Q12805	FBLN3_HUMAN	EFEMP1	EGF-containing fibulin-like extracellular matrix protein 1	482544	933230	277363	423145	360982	221690	343565	589628	320697	370443	615916	610172	795421	567292	240053	694026	347336	730746	290640	288929	487039	448466	553107	662090	612464	566734	627628	586813	359135	940262	552150	284064	561261	402572	507222	781817	489117	718924	425854	428634	317332	403078	315938	618668	396716
Q12913	Q12913	PTPRJ_HUMAN	PTPRJ	Receptor-type tyrosine-protein phosphatase eta	88678.6	66288.8					53397.5	63274.2		45006.9	82679.6	36402.4	30913.7			63856.4		82432.5						41360.4			38445.9	24802.4	65434.8	46451.6	64297.7	60861.9	39285.4		73864.9	55844.4		24779.4		31953.1	66942.5	132657	68195.2		55878.5
Q13103	Q13103	SPP24_HUMAN	SPP2	Secreted phosphoprotein 24	89234.7	65599.7	78161.3	45424.7	224133	52119.3	200850	116808	109512	167370	66965.1	119439	98319.3	108614	127656	89275.4	121417	107092	55374.9	106012	173895	83734.7	133733	99373.6	87109.7	48740.3	61787.7	76572	79016.7	92182.8	75049	83893.1	122805	97200.3	86337.4	64151.6	92804.7	105582	133318	142660	94451.5	107650	76682	105105	164693
Q13790	Q13790	APOF_HUMAN	APOF	Apolipoprotein F	55339.3	88850.2	131273	89593.5	85801.4	243537	84909.6		141022	71869.2	110203	131777		199385	122265	211687		80776	150330	127264		71556.8		345495	117459	303358			91103.5			199141	175848	183154	117102	65738.8	120289		152645		55391.4	137226		177418
Q13822	Q13822	ENPP2_HUMAN	ENPP2	Ectonucleotide pyrophosphatase/phosphodiesterase family member 2	48088.2		31520.2				59773.7	43282.4			65585.9	58276.4	38530.1	25742.9	57172.6	48632.2		88296.4	51903.3	47260.4			30512.5						61839.1	39186.4	45226.8	40789.3		25194.5	15709.7	58152.6				22210.2	57372.2				48981.3
Q14515	Q14515	SPRL1_HUMAN	SPARCL1	SPARC-like protein 1	59749.6	58548.2				38391.4	55888.9	77272.2	41694.2	58817.2	53370.3	22100.8	63034.9	68886.9	51712.8	52965.5		69075.8			52494.2	41352.2	47430.5	56085.1	44121.9	18700.2	58240.6			82446.5	70711.1	60377.7			66658.9	60608.9	34900.2	62707.2	35358.9	108001	30486.7	46277.7			56521.3
Q14520	Q14520	HABP2_HUMAN	HABP2	Hyaluronan-binding protein 2	1681740	1709100	910591	1339410	1171500	1176790	1439280	2095650	1501380	1491490	1531000	2043910	1605130	1464890	1527890	1418360	1359680	1950680	1759740	1098880	1351570	1092370	1587520	1552570	1655980	1306420	1559900	1694490	968862	1718440	881792	1653740	819018	1071090	1537600	2035320	1274040	1645860	1265110	1885380	1514720	1639330	1660640	1277660	2006270
Q14624	Q14624	ITIH4_HUMAN	ITIH4	Inter-alpha-trypsin inhibitor heavy chain H4	15974800	19307700	11586800	18612800	19228400	14921100	13631700	16757700	10238400	18941000	16319300	21457000	16367200	15761800	16783700	12554800	15155800	15380100	18901300	12059800	14904500	11413400	17157400	21105400	17558400	22494100	17468700	21718700	9965670	12375600	14294700	18675300	16410400	18670900	14776100	16264600	14018300	17594200	17338700	14403500	15138100	14210000	14673200	15449900	15128300
Q14766	Q14766	LTBP1_HUMAN	LTBP1	Latent-transforming growth factor beta-binding protein 1								3849.38																			26181.1			40354.6				19740.6						4516.13		32316			10288.9
Q15485	Q15485	FCN2_HUMAN	FCN2	Ficolin-2	49431.5	305895		182029	197978		217608	274509	50678.6	357808	239342	155680	190283	186387		221565		339143	173696				260983	41403.1	213482	123029	167644	194720		269851	209799	150669	127265	185556	221847	176018	51914.5	468985	86532.6	306216	99675	222907		144017	284716
Q15582	Q15582	BGH3_HUMAN	TGFBI	Transforming growth factor-beta-induced protein ig-h3	38944.1		27755.4	75695.6				72121.6	72999.8	43669.5		58688.9	35007.8	58435.4	34452.4		54398.3		38455.1	55219.9		32444.2			48681.6		38868.1		35700.2	22794.4	65135.5	40187.2	41553.9		56221.1	82006	47950.4	35151.6		74892.5	46111.4
Q16610	Q16610	ECM1_HUMAN	ECM1	Extracellular matrix protein 1	691755	1089880	883354	188873	816038	747131	668663	827689	1267920	607390	601161	487657	1111230	898796	744339	568434	423110	1195810	391775	707178	972268	537167	1022360	629906	650222	580022	903097	644709	268500	1198710	1042510	544468	792658	925904	830048	896424	1123400	1116470	772283	914873	751905	897674	660163	1345660	675968
Q5T749	Q5T749	KPRP_HUMAN	KPRP	Keratinocyte proline-rich protein	93564																																					128475				57671.2
Q6EMK4	Q6EMK4	VASN_HUMAN	VASN	Vasorin	256145				21800.1		35042.2											36092.8			79888.5		10563.1					59129.6	34063.9		24257.4										47201.7		34379
Q6UX71	Q6UX71	PXDC2_HUMAN	PLXDC2	Plexin domain-containing protein 2	29173.7	26266.5	33642.3				19161.1		55653.3	20898				27829.2	10005.1		67931.2		17851.1	54187.3	71596.6	35261.4			27863.1		48425.3		41889.7		16209.5	53649.5						38270.6	14070.1						50830.8
Q6UXB8	Q6UXB8	PI16_HUMAN	PI16	Peptidase inhibitor 16	51356.6	95327.6	80789.2				30410.2	96435.1	57392.8	16548.7	56733.1	36829.3	73251.5	61282.1	29014	92504.2		89712.2	27759.3	38356.6	55043		73717.5		86953		73681.5	62294.1		68716.9	75475.3	56600	48972.9	41756.4	62382.9	86211.6	98811.3	62267.2	23995.2	31364.7	35851.5	43195.7	41202.2	69079.6	41368.1
Q6UY14	Q6UY14	ATL4_HUMAN	ADAMTSL4	ADAMTS-like protein 4	29820.9	57850.3		32348.7				395973			35230.1		880090	50503.2				463544	15162.9						31583.4					465851	96090.7	20959.3			147413	304469				460663					121514
Q86VB7	Q86VB7	C163A_HUMAN	CD163	Scavenger receptor cysteine-rich type 1 protein M130	46746.9	96816.8	70971.4	155737	43444.5		27140.6	38250.9	98696.7	94590.7	72700.3	17030.1	58622.9		57076.9	56701	76458.3	73870.1	140904	90418.3	32830.8	79008.3	41610.3	44592	64925.7	75190.1	117730	46314.9	125569	84244.1	69155.1	83874		26274.6	35416.5	161890	53854.2	43489.6	35604.6	72696.9	111939	90179.5	39516.9		60129.6
Q8IUL8	Q8IUL8	CILP2_HUMAN	CILP2	Cartilage intermediate layer protein 2								10400.6																	8741.91											5332.51					8711.27
Q8WVV4	Q8WVV4	POF1B_HUMAN	POF1B	Protein POF1B	277602																	97128.8																				80554.1			142412
Q92496	Q92496	FHR4_HUMAN	CFHR4	Complement factor H-related protein 4	960344	268936	695167	285123	743704	318723	535824	867820	382111	288027	264462	460752	642932	740185	704904	529733	525904	207982	769200	1023570	237966	587962	361325	741806	440040	1043690	346478	320128	858174	477183	409080	603343	333132	610771	131559	354131	342030	222210	169286	271856	722711	558073	759399	669474
Q92954	Q92954	PRG4_HUMAN	PRG4	Proteoglycan 4	288178	261960	91765.4	326877	154374	303373	245941	337100	397286	227225	242083	276936	171019	276057	397078	266030	134976	273638	231118	288527	251847	118125	164386	299536	185441	90330.7	249694	211992	275913	308641	343122	318460	204066	414789	247819	359394	234564	119920	236978	258935	233262	372291	206142	107132	469187
Q96IY4	Q96IY4	CBPB2_HUMAN	CPB2	Carboxypeptidase B2	519483	442824	303590	505404	673464	548641	522821	712257	483344	936503	467136	640930	562750	693914	781802	739180	310599	783024	461496	387825	907682	289481	712782	721978	624495	539156	680039	734324	412169	672286	555697	497222	771395	561226	537077	565808	516967	566885	624836	763143	425074	545482	316194	611691	611740
Q96KN2	Q96KN2	CNDP1_HUMAN	CNDP1	Beta-Ala-His dipeptidase	690906	522328	387291	568321	452915	321735	478988	624530	582200	502685	287105	528744	472631	328978	390692	340286	471596	618512	560553	234753	492028	189707	343297	462836	315952	293562	282763	613174	546622	557935	366258	1081370	165764	219424	539664	433310	356926	214749	582121	834916	722863	751051	500297	291542	618914
Q96PD5	Q96PD5	PGRP2_HUMAN	PGLYRP2	N-acetylmuramoyl-L-alanine amidase	4496270	4199170	3275160	4365720	6136840	5308880	3723190	5254550	3859510	4428910	4595750	6747570	3751860	4508350	5977670	4513900	6140900	4182690	4436150	2749690	4554750	4988300	4999680	5202870	4363440	4732810	4649150	6399420	3646190	3099230	4872960	4202630	7547780	4163890	5143170	3422360	4679910	6335110	5748930	3869060	4234620	3602000	5413630	5223660	3952200
Q99969	Q99969	RARR2_HUMAN	RARRES2	Retinoic acid receptor responder protein 2	38267.8	53558.4		41389.4		17254.1		85086		11673.3	52906.8	27686.4	13975.2	21619.4	22829.3		26648.5	36602.9	41465.5	13057.7		10151.6	31240.9		36625.1		33119.5					27370.7			37629.5				45234.2		24162	55821.1	52056.5		30836.9
Q9BWP8	Q9BWP8	COL11_HUMAN	COLEC11	Collectin-11		92265.2		203184		112459	123125	196635	104535	182996	176170	140271	187926	140772	288111	160050	347459	262415	186238	427209			203082	78471.2	132489	74086.6	179070	280529		109622	159244	415755	184542	208880	136236	278573	134058	224304	153696	204253		107591		138512	165848
Q9BXR6	Q9BXR6	FHR5_HUMAN	CFHR5	Complement factor H-related protein 5	262962	109273	136118		61724		75845.7	78352.4	161133	54622.5	264967	105204	74507.9	49322.4	184626	96378.7	115585	74464.9	53592.4	204104	101054	62305.9	83380	144181	207278		111859	69470.2	129366	96866	165576	98288.1	90251	80641.8	157919	117471	416465	53013.3	255440	65277	188532	142715		260585	74698.8
Q9H299	Q9H299	SH3L3_HUMAN	SH3BGRL3	SH3 domain-binding glutamic acid-rich-like protein 3			1211760				177374		1618460	67225.3	163046					280215				653333	160909						83525.2		750506																125147
Q9H4G4	Q9H4G4	GAPR1_HUMAN	GLIPR2	Golgi-associated plant pathogenesis-related protein 1	82816.1	138480	73641.8	155690	93407.6		69025.1	88186.5	68548.5	91446	118139	102170	95665.6	52016.3	98163.4	108549		139831	70118.6	23835	100388	55441.6	125087	209922	151539	157661	131498	122624	41606.9	112413	111473	120708	136147	82596.1	129684	62287.4	50836	154764	94589.4	84545.2	71544.8	153723	135117	129521	91061
Q9HDC9	Q9HDC9	APMAP_HUMAN	APMAP	Adipocyte plasma membrane-associated protein	164532	85315.1	133993	86803.7	146558	162265	55641.5	118549	96271.2	142361			153120	208008	212653	105914	177514		165150	116914		105313	72675	209498	126834		139216	117685	162893	65529.2		171646	105089	109249	98163.5	137630	122531		164143	106455	125918	178781	171093		100579
Q9NQ79	Q9NQ79	CRAC1_HUMAN	CRTAC1	Cartilage acidic protein 1	203871	216312	229869	233230			136302	185152	202451	286406	200334	161855	159140	139598		189006		134386	97186.9	74587.3		97257.2		4816890	216915	162598	139970	201961	121654	153280	174168	234803	182683	117457	215111	112824	215105	139343		69910	151785	164638	175874	204659	133253
Q9NZP8	Q9NZP8	C1RL_HUMAN	C1RL	Complement C1r subcomponent-like protein	367091	296134	313981	307853	241107	190223	188549	409221	178293	212975	163567	246603	118389	208535	203274	151121	285031	196186	273844	305286	250274	287898	167269	218631	340230	150645	254618	230863	218445	330102	222653	121862	241351	163210	149913	441639	92187	179361	176080	92806.8	171909	249041	228380	74018.1	170973
Q9UGM5	Q9UGM5	FETUB_HUMAN	FETUB	Fetuin-B		270511					354628	301349	320958	200550	217333		190700	171877				150913						194644	211739	202590	291047			222334	216410	232916			379338	204945	435719	434162	113562	198441		224428			228897
Q9UHG3	Q9UHG3	PCYOX_HUMAN	PCYOX1	Prenylcysteine oxidase 1		21432.1					36749.4				19768		17770.1	49607		10094.8		11289.8					19655.6				18122.9				16051.7	19676.9		20630.5	38465.7	30081.5	59761.6		9614.67	18135.1		30692.5			36570.5
Q9UK55	Q9UK55	ZPI_HUMAN	SERPINA10	Protein Z-dependent protease inhibitor	81215.1	85158	222324	119973	161760		138679	78707.9	213149	112682	114159	103762	60121.2	102176	164517	60097.4	198086	105000	130810	211067		136642	101908	89028.4	62786.6		95671	96543.1	199314	111625	151780	117850	40195.5	67816.9	75449.2	101959	116851	115475	89867.2	154104	94143.4	118244	219172	48515.8	145726
Q9Y490	Q9Y490	TLN1_HUMAN	TLN1	Talin-1										36315.8	47492.7										148866					39774.6	81575.5			68812.9										28420.3					73658.3
Q9Y646	Q9Y646	CBPQ_HUMAN	CPQ	Carboxypeptidase Q	38912.1							59036.6					52509.1				102216				41126.1							36626.4		50466.5		49950.5				59033.7				80354.5
Q9Y6R7	Q9Y6R7	FCGBP_HUMAN	FCGBP	IgGFc-binding protein	698506	206409	273677	464396	309543	320472	301408	258146	294353	229267	278293	144954	382686	238211	289347	190711	255720	292886	268302	304758	352341	291671	294414	698697	255136	184872	522059	118361	272322	455223	399963	328964	286154	493451	186663	801851	362994	141178	270849	362425	377956	315934	194243		254733
[truncated: 5 more columns]

## Sheet: Table S1
Table S1 Normalised protein intensities matrix.
samples	A0A075B6H7	A0A075B6I0	A0A075B6I9	A0A075B6J9	A0A075B6K4	A0A075B6K5	A0A075B6Q5	A0A075B6S2	A0A075B7B6	A0A075B7D0	A0A087WSY4	A0A087WW87	A0A0A0MRZ8	A0A0A0MRZ9	A0A0A0MS15	A0A0A0MT36	A0A0B4J1U7	A0A0B4J1V0	A0A0B4J1V2	A0A0B4J1V6	A0A0B4J1V7	A0A0B4J1X5	A0A0B4J1X8	A0A0B4J1Y8	A0A0B4J1Y9	A0A0B4J2B5	A0A0B4J2D9	A0A0B4J2H0	A0A0C4DH24	A0A0C4DH25	A0A0C4DH29	A0A0C4DH31	A0A0C4DH32	A0A0C4DH34	A0A0C4DH35	A0A0C4DH36	A0A0C4DH38	A0A0C4DH39	A0A0C4DH41	A0A0C4DH43	A0A0C4DH67	A0A0C4DH68	A0A0G2JRQ6	A0A0J9YX35	A0A0J9YY99	A0M8Q6	B9A064	Cont_AAAA2	Cont_P00761
Pre28	1752270	688526	6145890	926885	1339700	2255930	90371.9	58662.4	213505	1097220	358386	11702000	74382800	120023	68722.1	576488	19567.1	792318	227638	573370	30579	524746	748588	70833	333837	33147600	248125	149810	307568	13465000	461383	7521090	15893.6	534695	2052380	291364	2704040	84307.4	4952770	393077	296411	1028950	852750	244453	4034070	118002	150081000	122535000	271119000
Pre43	2861600	726129	22615200	636765	1017760	3435710	110897	79584.1	227067	3491090	629930	14499500	25038100	120023	78628.4	107565	30086.3	3359420	2034450	497452	30579	3803120	1301590	129869	940349	77054200	227541	148552	1054390	10516500	9173220	20574500	15893.6	709498	1854780	89146.9	2621390	401178	7749030	49485.6	258712	1591740	1324440	866935	7247830	224700	205178000	137106000	215910000
Post40	1689400	855525	13999500	1.04321e+06	1495030	2627160	105114	61659.7	296503	241017	634680	7929200	17414000	41452.3	102094	706412	18929.3	1510600	605588	517503	30579	2064320	778870	32716.8	345927	33042300	242381	16769	933783	7826280	476148	2990720	15893.6	505839	1705850	286615	801106	371933	8179170	152741	288744	1765810	1007290	341127	7561350	74750	137921000	203938000	198169000
Pre44	2084690	354599	7050780	645403	811650	2888160	122016	68901.4	316293	4397740	641973	11774500	89553800	120023	137549	558723	20301.3	1801740	1249290	525233	30579	2060600	1678700	341594	667166	49269100	195448	160916	601523	17082700	12440200	21525900	15893.6	372435	1308950	137478	1940600	388770	5802930	40771.1	264141	2031220	859444	741511	6380880	298266	226161000	81121400	183102000
Post25	4036470	1237110	20808200	1076300	2487870	6861390	211871	75763.4	614065	302854	277682	12842800	74441900	120023	105544	86167.1	19693.2	2141530	1086970	857025	30579	4639760	945606	163100	518828	63825400	244368	200163	691108	13319400	474588	7127950	15893.6	334590	1879990	296131	1334320	324929	7966070	472585	366760	1421930	828603	1222210	6551910	377717	189314000	324723000	607721000
Post62	2160190	1082690	9139270	1527800	724776	1770710	107848	53871.4	225296	140431	355878	8126850	31293400	120023	50621	642096	19568.9	1171110	823700	695016	30579	1189220	438175	159365	471231	37141400	227004	168999	488817	7264460	7935040	9002650	15893.6	263018	2067230	374107	714918	235890	7506750	289917	267771	2282550	977834	552699	3608140	98549	104415000	293403000	227115000
Post41	1876360	908253	14092600	557554	1186780	3203450	93750.8	76538.3	72854.7	7536300	262705	14204600	48117300	120023	75259.4	1480830	17851	1865610	1475300	773586	30579	2105280	767618	165515	410011	45228700	196158	166449	594671	9499460	820252	4956990	15893.6	453020	1613380	122541	2507660	458712	7783240	47751	284819	2133200	1632770	1549380	7399220	49385.6	120958000	190258000	178451000
Pre29	1872740	805101	7149250	451852	1061030	5529300	7680.26	76385	395427	7961320	454925	7928680	73339400	120023	76936.9	583938	14666	1599520	1695430	444035	33081.8	1495130	818370	162301	354880	31760100	69883.3	248498	308544	11697300	1437800	10025800	10441.6	175437	909780	19331.6	1792450	524189	7892150	296116	280708	835418	836222	747379	5271250	779085	193324000	115629000	310011000
Post51	1448920	328979	4650200	894819	515349	2281340	104304	61888.8	335143	1839960	661051	10398800	30188200	120023	105490	2151060	18791.7	1375860	758139	959316	30579	2539960	737377	362276	248738	39263500	194591	147967	478256	5617870	10303500	13033000	15893.6	303469	2293350	108626	1719560	288274	9330680	295083	274685	1542630	771906	913710	8275730	372248	147059000	177206000	158064000
Post27	882876	399805	8261320	637853	873962	1908930	43889	57542.3	113846	5126790	218252	6487740	36567000	120023	75315.1	92567.3	19205.9	773422	662014	297029	30579	1037910	380715	159674	167514	24790900	259368	196973	197741	3901570	446336	3624390	15893.6	144491	1.36495e+06	169005	1270620	207325	4400920	238231	247700	615938	528346	657079	2242020	82917	102006000	233607000	378623000
Pre05	2946170	405833	9805270	585012	1184720	2395030	97472.7	77993.9	281949	13222200	452649	9014550	72128400	18973.1	164253	693090	20848.2	1239550	1168620	627535	35643.5	1860990	1116430	183190	635322	63348800	193529	224722	231931	11023200	7913970	19169400	15893.6	322910	1577430	125677	1975350	171759	3896990	185528	218549	2025270	4003460	835331	5239160	449971	203558000	127497000	258449000
Pre32	3317200	964377	12283500	827962	1538690	2914570	119769	56654.4	580971	5286480	366517	9894350	57163100	120023	75025.9	673465	19086.3	1556490	710466	419962	30579	2261440	700070	117622	168182	36537900	216527	74883.5	583445	12357000	415401	5354440	15893.6	444375	1145120	174977	1395830	339839	14498500	386605	285939	1032370	1003650	624270	5033580	642682	179271000	145558000	273993000
Pre02	2143070	795823	11185200	583219	999455	2335930	98438	72100.4	509021	7585780	260313	13293000	62439900	120023	92883.9	1342850	18504.7	1925720	1202920	520749	30579	2609470	550141	91574.7	375992	32148700	216662	112860	603214	14503900	715170	6995110	15893.6	248212	1293060	45537.8	2650560	837117	9163680	282652	276532	1725570	763742	1090310	5206360	351776	187047000	88905600	252002000
Post29	1797260	1255080	6223420	802699	1013010	4168630	84166.8	67558	465487	3898950	470386	7623280	30204100	120023	29950.5	723062	17703.8	1548910	1212320	700482	22962.9	2584540	783181	232559	42196.4	39970800	218496	215729	477985	10710000	295427	6590110	20048	499682	1974590	134735	1406540	511895	12866200	401880	279737	1474230	619773	738323	4532000	317311	114822000	203563000	232670000
Pre42	2137660	977604	5617850	838389	1237300	1697380	88471.9	14433.3	359078	3270950	409258	17648200	74338900	120023	30369.4	429168	20267	1754300	341175	536289	30579	916451	814945	88278.8	950443	39667400	225845	138824	321618	12537300	257070	3467620	15893.6	811595	1139140	413886	1851380	23698.1	8317160	302394	287679	2222040	377857	306937	4196000	86866.5	144958000	212588000	250560000
Post38	929745	385170	7037170	789653	659548	1794940	84174.9	61862.6	244008	578401	334612	6251010	281940	120023	72751.5	1784560	18489.8	1035940	481791	656371	30579	2045360	611448	69602.1	58945.3	30240600	234647	128560	494320	5825000	669259	3284860	15893.6	260708	1577050	112481	967550	152934	5869770	313632	272622	1519700	857339	768951	3703700	88802	87928600	197520000	234681000
Pre61	3728040	849434	16879800	924421	1529400	1420810	106702	71096.4	573554	482000	448336	12153200	80056200	120023	71240.4	1893460	18161.2	1827440	1244800	621094	30579	1777770	588222	107415	257396	53377800	215547	147043	783042	21159600	276654	3631200	15893.6	734352	1043570	488258	1163330	68105.3	8302300	292681	303569	1279320	2408280	426270	7007330	147308	112993000	153435000	305104000
Pre03	1439240	254265	5576840	661285	1069050	2929360	26614.3	38505.8	259104	5233380	251414	9334230	57314400	120023	78438.6	1431410	17441.9	1598130	1025160	469710	30579	2197200	753296	306889	575813	30247500	191325	91315	292263	6992440	684049	2859710	15893.6	180656	1053900	77002.4	1657950	269734	5110370	219836	245513	543998	630369	685407	5475630	287977	133715000	113307000	262486000
Pre30	3362370	1000670	8739820	1052890	1800810	2384260	105588	67251.4	492478	2224560	352451	11317600	47299700	120023	26983.6	1394530	17107.9	1429210	1317610	371460	30579	938719	862396	225810	57258.9	42020400	217737	118504	493456	13984000	252414	6514590	15893.6	472639	1229440	342236	1548740	153798	5782110	781071	290419	1159230	1311620	273682	6012400	297192	153541000	151955000	265061000
Pre37	1179550	975492	10858500	1429950	1248250	1791850	91819.8	69977.6	565940	218771	408972	12929900	24817600	120023	48721.1	1056630	17821.6	1587640	2533110	366891	30579	1172600	959599	197948	394131	23033200	232770	136241	508114	8444860	2.00338e+06	3383360	15893.6	370317	1047300	344486	1389930	259940	7535880	343388	295914	1353730	1347100	120732	5033180	606682	134827000	157792000	185738000
Post17	2518260	2207590	24972300	894901	1370520	4188610	72525.5	71476.5	64043	7095370	454438	14922400	67986200	120023	128526	785752	17754.6	2631010	790769	921671	30579	2770000	1444160	382005	208866	53933800	346434	276363	1677480	24585900	583392	3786920	15893.6	519342	1027430	143424	1164840	243135	12053400	485127	374746	2291430	1178750	750090	4697800	34688.4	192727000	378506000	484152000
Post61	3082850	959881	4807970	1.03273e+06	1633330	2390360	104815	77064.8	724601	213038	720148	21338400	36471600	120023	161085	2604210	17983.2	2352290	846076	1040420	30579	1806550	594244	151324	351920	63634700	242813	141324	1128310	17848200	479823	5870200	15893.6	862744	2470630	1301880	1525790	105464	14082600	488713	301905	2265970	2430580	415369	9293310	163462	120383000	218625000	196088000
Post08	2816370	686306	15263400	595657	1792090	2570880	131622	73980.4	345201	3383110	259873	13260400	38805600	120023	116403	620281	19630.9	870661	1469980	268342	30579	2365400	861315	70635	457521	36263800	309756	221753	799844	22004800	313700	7649400	15893.6	282932	1117510	189457	1254090	398120	6838440	336070	257211	828133	852054	597096	4137750	252808	176718000	262167000	354008000
Post28	2522810	740074	13207300	720587	728946	1566230	119166	63272.5	189832	7117960	492486	10652600	93523900	120023	87522.2	856632	20824	1207960	1436040	438611	30579	1328220	791897	38997.5	287694	42817700	282776	125774	291707	9135800	11845700	15335500	15893.6	485865	1497430	199926	1257100	212682	4713500	103043	281005	1584710	738738	596515	4648180	45334.6	169643000	274092000	508552000
Pre38	1655830	547426	8890220	610158	680500	1555970	91826	58768.7	251636	1922850	318670	6741830	36967500	120023	38577.2	1347920	20273	1603250	893577	406533	30579	1038500	818799	169606	539238	31540000	203265	198816	461063	4189080	4563030	10094500	15893.6	143884	1193560	113449	1203720	97240	3330540	177140	238746	835271	1034940	634004	3843650	51171.9	162525000	87821900	203258000
Post05	3705100	360498	12008100	651530	1457680	2275960	115579	75172.6	348561	16523700	332551	10771500	70159500	120023	129387	481940	21524	1606490	1513830	722486	30579	2179660	1187870	206597	547021	67819500	225049	291804	503158	18064600	7946770	16007700	15893.6	397710	1428760	182449	1505260	476289	4414010	152245	256029	2871400	3711830	984576	6595600	171374	184938000	439619000	397760000
Post18	3467880	1213630	20966400	639548	701523	4576040	113769	177824	618685	6374760	439136	18251500	103088000	120023	171862	3658270	16171.8	2552590	1200790	1478990	30579	2765590	725824	235208	468194	58588900	365285	227732	816294	30990100	750995	5822110	21809.9	194896	1172950	41622.1	2054320	339840	11497900	416603	368382	1190320	2677790	1028970	5560990	131605	208003000	217670000	357258000
Pre08	2126990	564919	9340960	756460	1360600	2030990	135354	66409.7	264872	2603700	234851	11117400	44347700	120023	50562.8	517075	18469.7	524521	768406	257794	30579	1680410	652242	99208.5	301450	38775600	224877	221160	654080	20240600	261916	5746150	15893.6	588358	1552890	147355	857436	348254	6704390	328761	255586	776363	627524	453224	4128910	154256	136591000	329203000	608779000
Post44	1417970	479864	11916600	1.07919e+06	2738250	2334740	105027	61326.9	414602	4298950	557141	14249300	21652300	120023	45972.4	450380	17930	1958320	1770480	579604	30579	3629780	1900790	443868	400839	44805200	237249	43316.1	434394	10596600	299287	6483220	15893.6	2207200	1321940	355287	1870800	298108	8054660	493898	305899	2364690	1064000	507782	6803800	46777.9	110984000	183869000	216588000
Pre17	1728870	1737090	38322900	417025	3284220	4874380	224497	94911.7	31933.7	9750770	334614	13172100	118431000	120023	208201	1032470	6741.4	2163510	866787	1004990	30579	2357930	883725	390036	341077	30751300	323891	88290.9	617436	18898400	537986	8804570	15893.6	152242	1376820	62468.8	4337910	508208	10943300	146810	300485	1340120	1168630	807955	8713660	93343.1	201243000	60705700	168382000
Pre14	2296530	649554	11356600	471811	1202090	3932890	110525	70562.6	267667	7903480	326836	15222200	54756600	190576	162222	435514	16998.8	1600030	1244280	618598	30579	2013160	804072	221521	511695	35216300	213966	112091	507721	10072600	699263	11252100	15893.6	178308	1514630	112523	2141420	362444	4898060	137601	238034	2034170	1933640	1174440	7351120	571034	152420000	109811000	186481000
Post30	2464730	403214	23138900	990956	1824490	5481820	121514	76539.4	282625	1843200	390113	18938300	92946800	120023	57340.6	1453440	13904.5	4222740	2487680	1400150	30579	3108260	1688090	276948	333521	67124400	240191	230489	739325	17269400	338733	9018570	15893.6	782706	2168540	186584	3199710	319875	11121700	1809860	313327	2674200	2904790	990420	9522670	340044	252340000	176588000	259448000
Post14	2573010	427857	15132900	1345370	1049390	4160420	32388.2	72752	405689	5150640	216881	15575800	57121300	233443	65183.3	411393	19558.7	1558880	612420	615191	30579	2339310	1048570	231385	184106	54027900	242096	206917	422831	12627400	481313	7126910	15893.6	303984	1459060	125501	1274110	241778	7006830	889696	272107	2177690	1572130	727787	5285990	300428	129689000	350538000	412001000
Post02	2196220	1006650	14719200	682232	1032880	1958770	97155.5	75394.8	479506	9282220	231236	14314500	62893100	120023	61735.4	1648670	17907.6	2360800	1594260	453780	30579	2325840	445459	109036	269941	37388200	228611	222922	600854	11622000	403162	5607180	15893.6	396932	922524	210363	2221030	965831	11412900	98142.7	285324	1954550	1303840	1582020	3833380	362635	145473000	220617000	305431000
Pre09	2574410	558851	12888100	362766	931485	1555160	124068	67408.7	243993	9954550	302585	13777500	126629000	120023	134220	483616	24656.9	1848670	1315150	658389	30579	2385910	685240	185973	718775	55610600	164872	389796	612104	11329100	7680810	19229900	15893.6	212627	2029420	153464	2721050	330778	6108480	309900	247105	2136760	961444	1112100	7688980	71309.9	132818000	127050000	200486000
Pre18	2007430	937535	15851900	431872	593762	5012340	146909	124361	434302	6758960	714861	15979200	88298200	120023	246793	3536630	9485.51	2221000	1517800	1053780	30579	3077910	526038	538216	441316	45164800	184152	99477.4	666469	16916600	997890	5982180	11429.9	335271	1037750	16859.9	1815300	348786	8504710	94164.6	361155	965670	1995950	1015900	6054050	155172	198014000	107826000	193505000
Post42	1972870	1096510	9209810	656954	756865	1698240	95832.2	58135.8	466199	10069400	602128	8245110	62424300	120023	23453.6	414978	21770.8	1432950	683492	653030	30579	2063890	538531	39238.7	500999	33724400	235928	198571	302451	6031930	10020800	11836500	15893.6	348783	2257700	207863	2732520	534398	7774060	241017	217403	3019690	717023	1707470	5930230	28160.5	116305000	113232000	208147000
Post03	2121980	173307	6173680	692896	1480240	2888970	97801.5	19879.6	250686	4182300	136556	11008100	72504400	120023	103360	1235460	18892.2	1327740	1229650	436839	30579	1290340	664599	258742	498872	36927800	144252	242272	262810	9345680	201745	2819070	15893.6	522901	1.34055e+06	152968	1451830	213686	5117150	251180	135781	537560	785117	763451	3680510	142976	145906000	247985000	370164000
Post06	2461290	759469	11917800	676739	814555	3162730	107274	63978.6	553172	8152320	584867	11079700	116845000	120023	153250	194026	21706.8	1323320	1521340	574034	30579	3132960	702467	259756	741001	49351100	223905	95950.2	410351	8752810	5387110	14673000	15893.6	364101	1602290	169050	2897420	72783.4	8777410	288967	273837	2861980	959054	1348010	6525530	277603	180529000	255421000	326037000
Pre27	683760	336806	6374410	446468	674644	2219420	50677.5	60561.2	123102	2943930	341618	5332790	30717400	120023	41064.9	76303	17529.7	521565	599852	259840	30579	902640	464006	181889	168761	23889700	157776	193498	121878	2874460	518515	3937980	15893.6	91958.1	694290	18632.1	1248940	268468	3634720	43524.7	246614	581243	452999	547585	3350380	174989	99239800	111152000	169046000
Pre25	258072	1148520	14323000	998541	905262	8257520	78221.1	69584.9	750487	127886	432757	14918200	68768400	120023	130058	264276	25353.5	2006790	1019760	710892	30579	2606400	949046	138516	357816	55848600	229665	191378	999927	178838	520831	8942360	15893.6	380279	2349820	341367	1225250	2076930	7927720	641419	293328	1779620	989199	928769	7010070	412662	196266000	151206000	295819000
Pre51	237147	423065	10643400	570256	569838	2793530	91096.3	60005.2	207647	2689300	475969	10352100	58902900	120023	103875	1630510	14053.4	690718	774261	594664	30579	2129170	867970	390001	664827	40585200	65681.8	175964	256996	6405750	6445180	14432800	15893.6	253137	1503950	74281.7	2101120	76255.7	6398010	28647.3	249971	1363870	1153860	786489	6025200	366721	123912000	152442000	214689000
Pre40	3226340	752553	18036300	810420	2365540	3082170	95591.7	59789.9	418870	503507	240596	6294070	21107700	120023	26752.2	507107	20512.3	1124360	249731	292213	30579	1837330	834010	152876	339944	31135100	232803	142163	610240	10946000	305029	3272930	15893.6	322285	1038330	149701	980760	48630.5	6094280	212905	276797	817271	1289250	273324	4145180	48726.7	139112000	286703000	528148000
Post09	8137330	610646	20699200	422158	1747430	2376290	119008	75423.5	174473	6964680	237564	15678100	195043000	120023	166207	571979	29334.7	2324680	1535640	621524	30579	2990450	694753	85162.6	584438	61587600	165452	859142	693463	21590100	8551350	19961300	15893.6	282670	2023510	168354	2413820	524532	8294620	309850	278764	3016650	1160910	1023780	5321000	36131.9	152081000	406569000	374793000
Pre41	2578720	748725	14841400	590993	1260690	3493710	77429.6	108786	318392	10095300	173465	13901300	55351400	120023	103080	1305030	17307.9	1808250	1079710	510114	30579	1540140	750910	130765	390575	38899000	185544	186907	533085	13424900	732012	4889210	15893.6	240203	913693	63454	1750610	340151	6313990	54368.6	271419	1543920	1586370	1094190	5618810	40938.2	141073000	151577000	273282000
Post37	3050850	908288	15639300	960182	1324000	3075530	128798	78084.9	287192	5949670	435682	19452400	97527400	120023	227438	1623180	18747.6	4108430	2990120	1297670	30579	4389960	1255420	293238	681574	58335200	246315	229339	816864	10182100	11970100	15380700	15893.6	696181	2042700	385375	4727580	63078.3	12665300	600751	312488	4840560	2950470	1459930	11116300	315452	249339000	169552000	265712000
Pre62	2034850	881382	9326650	455970	926694	2167580	117365	61566.9	241406	6065590	335347	8062160	63295000	120023	58046	739501	22640.4	1670730	1360850	729790	30579	2287020	600264	191684	374948	37271500	199477	98831.4	452230	6018400	9917580	12233300	15893.6	195713	2294970	79067	1834940	221118	8057290	96277.8	260777	2025250	1217430	1076500	5674770	166631	137586000	133934000	191251000
Pre06	4059220	575527	10865000	323817	812104	2838280	111623	66900.1	537519	9901110	551504	10564500	126438000	120023	170845	190157	23322.9	1208680	2049380	611253	30579	2781840	797391	295110	1153820	53178400	174571	197652	392087	8630960	5739670	16532100	15893.6	311208	1807540	122776	2467810	240437	6739370	307630	261653	1863650	1238430	924541	6182290	328451	200743000	107586000	262023000
Post43	162976	790873	14867400	773830	905858	3111750	107493	19008.3	279229	1946510	600422	13032100	14976300	120023	37858.2	91381	20518.3	2474970	1274050	737170	30579	3824570	1759160	182589	503172	60516800	237730	160179	1096940	9167000	12635100	15763600	15893.6	512614	2582660	184255	3326200	377010	10726900	294782	263829	2477760	856386	966403	8781850	129899	106077000	269587000	174850000
Post32	1874790	1235110	12249300	799131	1050420	3143040	82522	63105.3	518029	5854530	554023	11889300	42133300	120023	56898.6	932655	18966.4	1714830	1658030	546835	30579	2833100	656561	171904	312178	39855600	215661	66217.8	629715	8288170	600252	5275520	15893.6	326806	2016000	147320	2513220	591976	16042500	334290	275626	1857190	1194230	949761	7219450	806735	152348000	174196000	177167000
[truncated: 283 more columns]

## Sheet: Table S2
Table S2. Design matrix for the linear model (without intersect) with proteins as the outcome and including patient ID (paired design), surgery (post- and pre-surgery), age, and sex in an additive way set as predictors. It fits a linear model and applies empirical Bayes moderation with eBayes implemented in R package-LIMMA followed by retrieving the top-ranked differentially expressed features us…
Protein.Ids	Genes	logFC	CI.L	CI.R	AveExpr	t	P.Value	adj.P.Val	B
A0A075B6H7	IGKV3-7	0.0676937	-0.471202	0.60659	20.9229	0.252396	0.801784	0.926895	-6.32318
A0A075B6I0	IGLV8-61	-0.0421076	-0.440937	0.356722	19.4233	-0.212135	0.832876	0.932386	-6.33242
A0A075B6I9	IGLV7-46	0.114988	-0.225606	0.455581	23.4889	0.678352	0.500721	0.762149	-6.12798
A0A075B6J9	IGLV2-18	0.237766	-0.0602472	0.535779	19.4631	1.60308	0.115308	0.357849	-5.11554
A0A075B6K4	IGLV3-10	-0.0452022	-0.357365	0.266961	20.1194	-0.29095	0.77231	0.91882	-6.31282
A0A075B6K5	IGLV3-9	-0.0145943	-0.302423	0.273235	21.4078	-0.10188	0.919266	0.961488	-6.34955
A0A075B6Q5	IGHV3-64	0.103726	-0.294226	0.501678	16.5274	0.523717	0.602823	0.813744	-6.2193
A0A075B6S2	IGKV2D-29	-0.0394619	-0.363404	0.28448	15.9935	-0.244766	0.807654	0.92751	-6.32505
A0A075B7B6	IGHV4OR15-8	-0.088923	-0.528871	0.351025	18.2228	-0.406118	0.686413	0.862841	-6.27318
A0A075B7D0	IGHV1OR15-1	-0.149019	-1.20066	0.902627	21.5029	-0.284716	0.777055	0.91882	-6.3146
A0A087WSY4	IGHV4-30-2	-0.0461289	-0.334316	0.242059	18.5324	-0.321616	0.749103	0.908796	-6.30354
A0A087WW87	IGKV2-40	0.110966	-0.119589	0.341521	23.4689	0.967065	0.338233	0.619764	-5.8962
A0A0A0MRZ8	IGKV3D-11	-0.52036	-1.16663	0.125907	25.5688	-1.61783	0.112082	0.354362	-5.09323
A0A0A0MRZ9	IGLV5-52	0.0269538	-0.267595	0.321503	16.8302	0.183866	0.854873	0.938073	-6.33796
A0A0A0MS15	IGHV3-49	0.03257	-0.419595	0.484735	16.3091	0.144731	0.885514	0.95246	-6.34432
A0A0A0MT36	IGKV6D-21	-0.0427911	-0.798492	0.71291	19.3862	-0.113774	0.909879	0.960283	-6.34828
A0A0B4J1U7	IGHV6-1	-0.0133339	-0.194621	0.167953	14.214	-0.147785	0.883115	0.95246	-6.34388
A0A0B4J1V0	IGHV3-15	0.200861	-0.119683	0.521404	20.6281	1.25907	0.213937	0.495502	-5.58267
A0A0B4J1V2	IGHV2-26	0.103906	-0.296432	0.504244	20.0031	0.521498	0.604355	0.813744	-6.22044
A0A0B4J1V6	IGHV3-73	0.252285	-0.035464	0.540035	19.1661	1.76164	0.0843316	0.296582	-4.86622
A0A0B4J1V7	IGHV7-81	-0.0844082	-0.197407	0.0285906	14.9016	-1.5009	0.139762	0.390584	-5.265
A0A0B4J1X5	IGHV3-74	0.377942	0.0567871	0.699098	20.9908	2.36456	0.0220331	0.147134	-3.73725
A0A0B4J1X8	IGHV3-43	-0.0348998	-0.299083	0.229283	19.6185	-0.265435	0.791781	0.92473	-6.31984
A0A0B4J1Y8	IGLV9-49	-0.212381	-0.687501	0.262739	17.3617	-0.898158	0.373468	0.62847	-5.95868
A0A0B4J1Y9	IGHV3-72	-0.437179	-0.957253	0.0828942	18.5038	-1.68902	0.0975331	0.331824	-4.98299
A0A0B4J2B5	IGHV3OR16-9	0.22196	0.0196949	0.424225	25.3207	2.20492	0.0321557	0.170588	-4.06272
A0A0B4J2D9	IGKV1D-13	0.250784	0.0159275	0.485641	17.7046	2.14554	0.0368611	0.174811	-4.17907
A0A0B4J2H0	IGHV1-69D	0.0823543	-0.375419	0.540128	17.2658	0.361473	0.719291	0.889874	-6.2901
A0A0C4DH24	IGKV6-21	0.191935	-0.175608	0.559478	18.9826	1.04927	0.299173	0.581798	-5.81586
A0A0C4DH25	IGKV3D-20	0.258421	-0.333131	0.849973	23.212	0.877759	0.384333	0.636488	-5.97633
A0A0C4DH29	IGHV1-3	-0.0055518	-1.06566	1.05456	20.2944	-0.0105226	0.991647	0.991686	-6.35464
A0A0C4DH31	IGHV1-18	-0.109281	-0.542211	0.32365	22.9061	-0.507183	0.614288	0.818179	-6.22769
A0A0C4DH32	IGHV3-20	-0.00343019	-0.0949887	0.0881283	13.9952	-0.0752766	0.940299	0.967893	-6.35189
A0A0C4DH34	IGHV4-28	0.366406	-0.0120647	0.744877	18.4441	1.94523	0.0574633	0.236658	-4.55198
A0A0C4DH35	IGHV3-35	0.19741	-0.0501361	0.444956	20.5182	1.60233	0.115472	0.357849	-5.11665
A0A0C4DH36	IGHV3-38	0.682798	0.0646124	1.30098	17.1729	2.21929	0.0311005	0.167835	-4.03419
A0A0C4DH38	IGHV5-51	-0.124047	-0.441945	0.193852	20.7678	-0.784039	0.436769	0.700651	-6.05232
A0A0C4DH39	IGHV1-58	0.2512	-0.382386	0.884786	17.9855	0.796626	0.429489	0.696529	-6.0426
A0A0C4DH41	IGHV4-61	0.325826	0.0540263	0.597625	22.8186	2.40867	0.0197935	0.138691	-3.64415
A0A0C4DH43	IGHV2-70D	0.69989	0.05453	1.34525	17.8189	2.17905	0.0341364	0.172334	-4.11373
A0A0C4DH67	IGKV1-8	-0.00655295	-0.150914	0.137808	18.0695	-0.0912065	0.927698	0.961488	-6.35057
A0A0C4DH68	IGKV2-24	0.439746	0.0810177	0.798475	20.5797	2.46307	0.0173144	0.126033	-3.52747
A0A0G2JRQ6	A0A0G2JRQ6	0.0211169	-0.363997	0.406231	20.1264	0.110175	0.912718	0.960283	-6.34868
A0A0J9YX35	IGHV3-64D	0.366562	-0.0462059	0.779331	19.4417	1.78436	0.0805217	0.286401	-4.82881
A0A0J9YY99	A0A0J9YY99	0.00174371	-0.224938	0.228425	22.4301	0.015456	0.987731	0.991686	-6.35457
A0M8Q6	IGLC7	-0.614285	-1.28139	0.0528194	17.3712	-1.85019	0.0702853	0.259737	-4.71802
B9A064	IGLL5	-0.195985	-0.342278	-0.0496919	27.2214	-2.69178	0.00968092	0.0943764	-3.01531
O00151	PDLIM1	-0.31813	-0.760424	0.124164	17.2982	-1.44522	0.154725	0.407246	-5.34268
O00391	QSOX1	-0.16092	-0.381805	0.0599656	18.4453	-1.4638	0.149597	0.403654	-5.31705
O00533	CHL1	0.110837	-0.130451	0.352125	18.1465	0.922971	0.360519	0.619764	-5.93669
O14498	ISLR	-0.0295677	-0.217554	0.158418	15.4268	-0.316033	0.753312	0.910373	-6.3053
O14786	NRP1	-0.0656853	-0.358696	0.227325	15.4017	-0.450428	0.654377	0.836241	-6.25447
O14791	APOL1	-0.226756	-0.424825	-0.0286873	19.477	-2.30029	0.0257037	0.148986	-3.87048
O43866	CD5L	0.0472397	-0.453848	0.548327	20.0711	0.189423	0.850539	0.938073	-6.33693
O75460	ERN1	-0.193341	-0.540501	0.153819	17.7932	-1.11901	0.26856	0.567967	-5.74279
O75636	FCN3	-0.125617	-0.467411	0.216177	20.4258	-0.738457	0.463739	0.722872	-6.08627
O75882	ATRN	-0.122016	-0.355185	0.111153	17.7434	-1.05144	0.298184	0.581798	-5.81365
O95445	APOM	-0.248455	-0.506213	0.00930354	19.2659	-1.93675	0.0585187	0.237875	-4.56707
P00338	LDHA	0.182593	-0.205	0.570186	15.8798	0.946561	0.34848	0.619764	-5.91525
P00450	CP	0.0484367	-0.0729823	0.169856	24.7307	0.801545	0.426664	0.696529	-6.03876
P00488	F13A1	0.147449	-0.125697	0.420596	18.2924	1.08465	0.283356	0.581055	-5.77935
P00558	PGK1	-0.0519564	-0.194063	0.0901498	16.0179	-0.734626	0.466048	0.722872	-6.08903
P00734	F2	-0.180902	-0.275528	-0.0862767	24.1012	-3.84128	0.000350314	0.015664	0.0080238
P00736	C1R	-0.121594	-0.301069	0.0578806	20.5693	-1.36129	0.179615	0.449426	-5.45467
P00738	HP	-0.55384	-0.755428	-0.352252	28.2048	-5.52026	1.25215e-06	0.000391924	5.2922
P00739	HPR	0.0777885	-0.219014	0.374591	21.4386	0.526609	0.600827	0.813744	-6.21781
P00740	F9	-0.00767124	-0.222735	0.207393	18.8701	-0.0716701	0.943154	0.967893	-6.35215
P00742	F10	-0.317821	-0.555848	-0.0797939	20.2478	-2.68285	0.00990864	0.0943764	-3.03594
P00746	CFD	-0.408266	-0.65487	-0.161662	18.4907	-3.32647	0.00166761	0.0401508	-1.42879
P00747	PLG	-0.218033	-0.407048	-0.0290188	23.5438	-2.31776	0.0246558	0.148409	-3.83456
P00748	F12	-0.391325	-0.653643	-0.129008	21.4408	-2.99744	0.00425595	0.0579179	-2.27969
P00751	CFB	-0.203457	-0.339808	-0.0671063	23.7868	-2.99816	0.00424746	0.0579179	-2.27789
P00915	CA1	0.13284	-0.380977	0.646657	16.5211	0.51947	0.605758	0.813744	-6.22148
P00918	CA2	0.381791	0.0246687	0.738913	15.6388	2.14807	0.0366491	0.174811	-4.17417
P01008	SERPINC1	0.0548311	-0.173523	0.283185	25.1503	0.482456	0.631618	0.830373	-6.23974
P01009	SERPINA1	0.0810804	-0.0885786	0.250739	28.4235	0.960238	0.341623	0.619764	-5.90258
P01011	SERPINA3	0.0265281	-0.18546	0.238516	23.6278	0.25144	0.802519	0.926895	-6.32341
P01019	AGT	-0.13502	-0.325494	0.0554537	22.2947	-1.42431	0.160659	0.412182	-5.37116
P01023	A2M	0.347984	0.128058	0.56791	28.1619	3.17923	0.00255225	0.0499285	-1.81667
P01024	C3	-0.160557	-0.309772	-0.0113425	26.1427	-2.16201	0.035499	0.174811	-4.14706
P01031	C5	-0.0132311	-0.179722	0.15326	21.2249	-0.159678	0.873787	0.95246	-6.34207
P01034	CST3	-0.0117125	-0.260238	0.236813	16.2186	-0.0946928	0.924943	0.961488	-6.35025
P01042	KNG1	-0.078911	-0.239472	0.0816497	25.2952	-0.987503	0.328219	0.618886	-5.87681
P01591	JCHAIN	-0.246901	-0.557961	0.0641585	20.5177	-1.59485	0.117139	0.359456	-5.1279
P01593	IGKV1D-33	-0.115663	-0.5022	0.270875	19.5546	-0.601233	0.55044	0.802038	-6.17642
P01599	IGKV1-17	0.302815	-0.0954948	0.701125	17.4225	1.52755	0.133016	0.383511	-5.22687
P01602	IGKV1-5	0.135339	-0.157549	0.428227	24.2293	0.928458	0.357695	0.619764	-5.93175
P01619	IGKV3-20	0.0828471	-0.220365	0.386059	24.8621	0.548998	0.585485	0.813744	-6.20596
P01624	IGKV3-15	-0.19612	-0.489077	0.0968374	26.735	-1.34511	0.184747	0.451764	-5.47554
P01700	IGLV1-47	0.224581	-0.0785692	0.527731	23.5154	1.48852	0.142984	0.396053	-5.2825
P01701	IGLV1-51	0.260591	0.0206167	0.500566	19.0455	2.1819	0.0339134	0.172334	-4.10814
P01705	IGLV2-23	0.118346	-0.413476	0.650168	17.2083	0.447123	0.656745	0.836241	-6.25593
P01714	IGLV3-19	-0.0082055	-0.593918	0.577507	21.6624	-0.0281488	0.977657	0.987118	-6.3543
P01718	IGLV3-27	-0.276964	-0.639625	0.085698	19.0109	-1.53448	0.131306	0.383511	-5.21686
P01766	IGHV3-13	0.076921	-0.205732	0.359574	21.2423	0.546804	0.58698	0.813744	-6.20714
P01772	IGHV3-33	-0.141053	-0.504107	0.222001	17.0101	-0.780642	0.438746	0.700651	-6.05492
P01780	IGHV3-7	0.114211	-0.238357	0.466779	18.8059	0.650885	0.518144	0.767592	-6.14589
P01782	IGHV3-9	-0.0935691	-0.514188	0.32705	20.3348	-0.446976	0.656851	0.836241	-6.25599
P01817	IGHV2-5	-0.0647965	-0.464073	0.33448	17.5678	-0.326075	0.745748	0.90831	-6.30211
P01833	PIGR	-0.215108	-0.480713	0.0504972	16.4482	-1.62727	0.110056	0.351506	-5.07885
P01834	IGKC	0.00890619	-0.185778	0.203591	26.1978	0.091918	0.927136	0.961488	-6.35051
P01854	IGHE	0.491982	0.151245	0.832718	15.7821	2.90115	0.0055428	0.0722874	-2.51743
P01857	IGHG1	0.0189798	-0.0979989	0.135958	29.6194	0.326005	0.745801	0.90831	-6.30214
P01859	IGHG2	-0.116637	-0.369125	0.135851	26.2618	-0.928189	0.357833	0.619764	-5.932
P01860	IGHG3	0.0197463	-0.235259	0.274751	27.8656	0.155589	0.876993	0.95246	-6.34271
P01861	IGHG4	-0.378468	-0.879681	0.122745	21.9857	-1.51721	0.135601	0.384138	-5.24173
P01871	IGHM	0.38234	0.111087	0.653592	25.8308	2.83214	0.00667844	0.0750567	-2.68447
P01876	IGHA1	-0.158618	-0.519906	0.20267	27.6751	-0.882142	0.381982	0.63596	-5.97257
P01877	IGHA2	-0.265092	-0.821224	0.29104	21.9629	-0.957765	0.342856	0.619764	-5.90489
P01880	IGHD	0.306916	-0.533422	1.14725	18.9023	0.733847	0.466518	0.722872	-6.08959
P02042	HBD	0.235834	-0.187423	0.659091	18.1703	1.11955	0.268333	0.567967	-5.74221
P02452	COL1A1	-0.0286422	-0.0885626	0.0312781	13.3167	-0.960446	0.341519	0.619764	-5.90239
P02647	APOA1	0.162667	0.0240512	0.301284	26.4872	2.35791	0.0223901	0.147134	-3.75118
P02649	APOE	-0.150967	-0.39686	0.0949262	23.7828	-1.2336	0.223201	0.509942	-5.6131
P02652	APOA2	0.023252	-0.140098	0.186602	25.912	0.286009	0.77607	0.91882	-6.31423
P02654	APOC1	0.159432	-0.11946	0.438324	22.2304	1.14863	0.256253	0.553249	-5.71041
P02655	APOC2	-0.0986876	-0.347109	0.149733	22.4749	-0.798205	0.428581	0.696529	-6.04137
P02656	APOC3	-0.540313	-0.889478	-0.191147	24.3764	-3.10923	0.00311354	0.0512915	-1.99709
P02671	FGA	-0.0460788	-0.251421	0.159264	26.0888	-0.450881	0.654053	0.836241	-6.25427
P02675	FGB	-0.117591	-0.571109	0.335927	26.3172	-0.52098	0.604713	0.813744	-6.22071
P02679	FGG	-0.192306	-0.576041	0.191429	25.4853	-1.00694	0.318884	0.612335	-5.85801
P02730	SLC4A1	-0.0528357	-0.179644	0.0739726	17.2744	-0.837182	0.406532	0.669707	-6.01025
P02741	CRP	-0.330205	-0.779324	0.118914	17.1517	-1.47728	0.145963	0.397274	-5.29828
P02743	APCS	-0.482381	-0.835187	-0.129576	16.169	-2.74723	0.00837084	0.0903474	-2.88606
P02745	C1QA	0.324923	0.0441316	0.605715	19.0059	2.32507	0.0242282	0.148409	-3.81945
P02746	C1QB	0.199262	-0.24217	0.640694	20.844	0.906987	0.368827	0.624015	-5.95093
P02747	C1QC	0.354454	0.0684405	0.640468	24.027	2.49008	0.0161908	0.123603	-3.46878
P02748	C9	0.0961637	-0.121884	0.314212	22.7468	0.886133	0.379849	0.63579	-5.96913
P02749	APOH	-0.02017	-0.180974	0.140634	24.2583	-0.252028	0.802067	0.926895	-6.32327
P02750	LRG1	0.178522	-0.0680041	0.425048	23.2056	1.45502	0.152004	0.406642	-5.3292
P02751	FN1	-0.370002	-0.849748	0.109744	22.5629	-1.54965	0.127625	0.380443	-5.1948
P02753	RBP4	-0.378272	-0.724167	-0.032378	22.2885	-2.19736	0.0327241	0.17071	-4.07769
P02760	AMBP	-0.0192917	-0.180253	0.141669	23.7986	-0.240818	0.810695	0.92751	-6.326
P02763	ORM1	-0.107611	-0.591938	0.376715	22.0063	-0.446437	0.657237	0.836241	-6.25623
P02765	AHSG	-0.18412	-0.343731	-0.0245087	24.9266	-2.31781	0.0246527	0.148409	-3.83446
P02766	TTR	-0.216184	-0.434726	0.00235739	24.5197	-1.9876	0.052426	0.227398	-4.47566
P02768	ALB	0.0126723	-0.0825182	0.107863	29.6606	0.267487	0.79021	0.92473	-6.3193
P02774	GC	0.0121992	-0.116556	0.140954	24.12	0.190374	0.849798	0.938073	-6.33676
P02775	PPBP	0.912042	0.324652	1.49943	20.6514	3.11981	0.00302186	0.0512915	-1.96999
P02776	PF4	0.700426	0.172993	1.22786	17.2477	2.6683	0.0102902	0.0943764	-3.06945
P02786	TFRC	-0.320748	-0.546179	-0.0953182	18.7259	-2.85886	0.00621541	0.0750567	-2.62014
P02787	TF	-0.231865	-0.376183	-0.0875462	27.5932	-3.22814	0.00221822	0.0488592	-1.68906
P02788	LTF	0.22296	-0.202579	0.648498	15.9318	1.05276	0.297587	0.581798	-5.81231
P02790	HPX	-0.0692254	-0.275878	0.137427	26.084	-0.673079	0.504041	0.762149	-6.13148
P03951	F11	-0.290788	-0.472842	-0.108733	19.3	-3.20933	0.0023415	0.0488592	-1.73829
P03952	KLKB1	-0.333073	-0.49975	-0.166396	22.3342	-4.01518	0.000202198	0.010548	0.518322
P04003	C4BPA	-0.040868	-0.318163	0.236427	22.1387	-0.296129	0.768376	0.91882	-6.31132
P04004	VTN	-0.224209	-0.44783	-0.000588604	23.7215	-2.01457	0.049423	0.217879	-4.42637
P04070	PROC	-0.289922	-0.738981	0.159138	17.1841	-1.29723	0.200592	0.47207	-5.53597
P04114	APOB	0.116405	-0.106545	0.339354	23.7818	1.04907	0.299264	0.581798	-5.81606
P04180	LCAT	0.122039	-0.100043	0.34412	19.4622	1.10414	0.274893	0.577459	-5.75874
P04196	HRG	0.139246	-0.0390209	0.317514	23.0748	1.56947	0.122937	0.373586	-5.16568
P04217	A1BG	-0.107273	-0.340788	0.126241	25.3058	-0.923034	0.360486	0.619764	-5.93664
P04275	VWF	-0.014402	-0.476592	0.447787	17.1708	-0.06261	0.95033	0.968904	-6.35275
P04278	SHBG	0.826361	0.457727	1.195	19.2228	4.50416	4.09981e-05	0.00256648	2.0085
P04406	GAPDH	-0.229083	-0.42042	-0.0377458	16.9941	-2.40566	0.0199396	0.138691	-3.65055
P04430	IGKV1-16	-0.0761481	-0.18682	0.0345238	19.0303	-1.38249	0.173054	0.440374	-5.42696
P05019	IGF1	0.0905769	-0.0472521	0.228406	17.0594	1.32043	0.192789	0.460634	-5.50694
P05062	ALDOB	-0.0614963	-0.260118	0.137125	17.9396	-0.622104	0.536741	0.788732	-6.16388
P05090	APOD	0.374465	0.151151	0.597778	22.3058	3.36927	0.00147084	0.0383644	-1.31398
P05154	SERPINA5	-0.423057	-0.82109	-0.0250241	19.885	-2.1356	0.0377056	0.176147	-4.1983
P05155	SERPING1	-0.416974	-0.982348	0.148399	23.3488	-1.48188	0.144737	0.397274	-5.29183
P05156	CFI	-0.28015	-0.491881	-0.0684193	21.1749	-2.65856	0.0105533	0.0943764	-3.09181
P05160	F13B	-0.00104204	-0.200965	0.198881	18.1641	-0.0104728	0.991686	0.991686	-6.35464
P05362	ICAM1	0.179312	-0.0700502	0.428675	14.6967	1.44484	0.154832	0.407246	-5.3432
P05452	CLEC3B	-0.335243	-0.526483	-0.144003	19.7407	-3.52226	0.000932946	0.0316717	-0.896382
P05543	SERPINA7	-0.12907	-0.331484	0.0733437	18.8275	-1.28123	0.20611	0.481436	-5.55571
P05546	SERPIND1	-0.234716	-0.454518	-0.0149144	23.7094	-2.14561	0.0368551	0.174811	-4.17893
P06276	BCHE	-0.17301	-0.376057	0.0300368	18.4612	-1.71204	0.0931745	0.32404	-4.94644
P06310	IGKV2-30	0.0182745	-0.321029	0.357578	20.4226	0.108217	0.914263	0.960283	-6.34889
P06312	IGKV4-1	0.312096	-0.0169505	0.641143	17.9057	1.90577	0.0625206	0.247708	-4.62178
P06396	GSN	-0.13181	-0.267779	0.00415882	21.4678	-1.94782	0.0571435	0.236658	-4.54735
P06681	C2	-0.121449	-0.350841	0.107943	21.3961	-1.06379	0.292609	0.581798	-5.80101
P06727	APOA4	0.29086	-0.0148552	0.596575	23.9116	1.91164	0.0617448	0.247708	-4.61147
P07225	PROS1	-0.112885	-0.249206	0.023435	20.8862	-1.66386	0.102487	0.344928	-5.02243
P07355	ANXA2	-0.0419343	-0.226818	0.142949	17.2336	-0.455734	0.650583	0.836241	-6.2521
P07357	C8A	-0.14565	-0.322293	0.0309916	21.2418	-1.65675	0.103923	0.345972	-5.03348
P07358	C8B	-0.576089	-0.799808	-0.35237	19.9813	-5.174	4.19386e-06	0.00065634	4.15191
P07360	C8G	-0.083243	-0.241394	0.0749082	21.607	-1.05758	0.295401	0.581798	-5.80738
P07478	PRSS2	-0.220255	-0.697351	0.25684	20.8042	-0.9276	0.358135	0.619764	-5.93253
P07737	PFN1	0.206102	-0.0134017	0.425606	16.6689	1.8866	0.0651117	0.251604	-4.65525
P07996	THBS1	0.757803	0.188045	1.32756	18.0329	2.67243	0.0101807	0.0943764	-3.05996
P08185	SERPINA6	0.122959	-0.0667463	0.312665	21.686	1.30233	0.198857	0.471531	-5.52963
P08294	SOD3	0.383004	-0.424204	1.19021	17.9248	0.953362	0.345059	0.619764	-5.90898
P08519	LPA	0.36313	-0.728327	1.45459	19.3503	0.668491	0.506939	0.762846	-6.1345
P08571	CD14	0.0288292	-0.215521	0.273179	19.0241	0.237061	0.813592	0.92751	-6.32689
P08603	CFH	-0.218164	-0.384216	-0.0521106	24.1265	-2.63983	0.0110765	0.0963038	-3.13464
P08637	FCGR3A	-0.00859822	-0.269503	0.252307	15.7916	-0.0662164	0.947473	0.968904	-6.35252
P08697	SERPINF2	-0.0363508	-0.186177	0.113475	23.6546	-0.487491	0.628072	0.830373	-6.23734
P09172	DBH	-0.0966595	-0.443796	0.250477	15.755	-0.55948	0.578368	0.813744	-6.20024
P09871	C1S	-0.0584726	-0.239742	0.122797	20.9451	-0.64814	0.519903	0.767592	-6.14764
P0C0L4	C4A	-0.120604	-0.267341	0.0261331	24.9456	-1.65144	0.105008	0.345972	-5.04171
P0C0L5	C4B_2	-0.204089	-0.491397	0.0832194	18.6507	-1.42729	0.159802	0.412182	-5.36712
P0CF74	IGLC6	-0.125362	-0.807233	0.556508	20.6058	-0.369407	0.713406	0.888133	-6.28723
P0DJI8	SAA1	-0.907517	-1.48645	-0.328588	17.9943	-3.1497	0.0027763	0.0511166	-1.8931
P0DJI9	SAA2	0.496959	-0.155759	1.14968	18.8536	1.5298	0.132459	0.383511	-5.22362
P0DOY3	IGLC3	-0.11858	-0.322182	0.0850229	25.8637	-1.17022	0.24754	0.542399	-5.68631
P10586	PTPRF	0.0853122	-0.177427	0.348052	15.1501	0.652418	0.517163	0.767592	-6.14491
P10643	C7	0.0456097	-0.173774	0.264994	19.523	0.417727	0.677961	0.855652	-6.26847
P10909	CLU	0.0466078	-0.112439	0.205655	24.5886	0.588808	0.558679	0.805887	-6.18368
P11021	HSPA5	0.225947	-0.108572	0.560466	16.3185	1.35714	0.180919	0.449426	-5.46004
P12109	COL6A1	-0.633469	-1.18246	-0.0844807	16.5673	-2.31847	0.0246135	0.148409	-3.83308
P12111	COL6A3	-0.0592585	-0.383519	0.265003	15.8168	-0.367194	0.715046	0.888133	-6.28804
P12259	F5	0.0732734	-0.113631	0.260178	17.3914	0.78771	0.434638	0.700651	-6.0495
P12830	CDH1	0.0727107	-0.198294	0.343715	15.181	0.53909	0.592252	0.813744	-6.21126
P13671	C6	-0.241609	-0.399216	-0.084003	20.7362	-3.08021	0.00337874	0.0528772	-2.07113
P13796	LCP1	0.0212751	-0.168467	0.211017	18.3193	0.225294	0.822682	0.929601	-6.32958
P14151	SELL	-0.0335189	-0.0706148	0.00357701	13.1969	-1.81553	0.0755283	0.274888	-4.77678
P14618	PKM	-0.190183	-0.584418	0.204052	15.8873	-0.969295	0.337131	0.619764	-5.8941
P14625	HSP90B1	0.181679	-0.0333749	0.396733	14.9988	1.69745	0.0959178	0.329915	-4.96966
P14923	JUP	-0.333743	-0.744504	0.0770186	16.6272	-1.63253	0.10894	0.351506	-5.0708
P15151	PVR	-0.0412583	-0.314728	0.232212	16.7082	-0.303139	0.76306	0.918607	-6.30924
P15169	CPN1	-0.0614511	-0.294938	0.172036	20.7832	-0.528819	0.599304	0.813744	-6.21666
P15924	DSP	-0.224719	-0.554684	0.105247	17.3278	-1.36839	0.177395	0.447778	-5.44543
P16035	TIMP2	-0.0676518	-0.193276	0.0579726	13.6503	-1.08204	0.284498	0.581055	-5.78207
P16070	CD44	-0.0768661	-0.304846	0.151113	19.1857	-0.677453	0.501286	0.762149	-6.12858
P17936	IGFBP3	0.0512773	-0.248741	0.351296	17.3169	0.343414	0.732748	0.902953	-6.29638
P18065	IGFBP2	0.300374	0.0335942	0.567154	16.3797	2.2623	0.0281216	0.157325	-3.94786
P19021	PAM	-0.0941856	-0.286647	0.0982756	14.2198	-0.983289	0.330267	0.618886	-5.88084
P19652	ORM2	-0.00955129	-0.183845	0.164743	22.5328	-0.110108	0.912771	0.960283	-6.34869
P19823	ITIH2	0.231212	0.0507261	0.411699	24.6675	2.57399	0.0131092	0.105209	-3.28336
P19827	ITIH1	0.22301	0.0757941	0.370226	23.8339	3.04376	0.00374183	0.055771	-2.16345
P20742	PZP	0.079855	-0.503081	0.662791	19.5811	0.275246	0.784278	0.922853	-6.31722
P20851	C4BPB	0.163208	-0.0825201	0.408937	18.9206	1.33453	0.188164	0.456554	-5.48907
P21333	FLNA	0.367172	-0.244697	0.979041	17.8054	1.20573	0.233677	0.522435	-5.64574
P22105	TNXB	-0.1259	-0.397116	0.145316	18.6687	-0.93272	0.355511	0.619764	-5.9279
P22352	GPX3	0.525204	0.0970282	0.95338	16.4407	2.4646	0.017249	0.126033	-3.52416
P22792	CPN2	-0.0934409	-0.422651	0.235769	21.3711	-0.5703	0.571065	0.813744	-6.19423
P22891	PROZ	-0.360393	-0.683398	-0.0373876	16.3601	-2.24185	0.0295046	0.162016	-3.98906
P23142	FBLN1	0.0241911	-0.241187	0.289569	20.614	0.18316	0.855424	0.938073	-6.33809
P24592	IGFBP6	-0.0131845	-0.159065	0.132696	15.2573	-0.181595	0.856645	0.938073	-6.33837
P24593	IGFBP5	-0.260665	-0.506812	-0.0145189	14.677	-2.12779	0.0383803	0.176662	-4.21334
P25311	AZGP1	-0.379365	-0.648698	-0.110033	20.1445	-2.83014	0.00671434	0.0750567	-2.68926
P26927	MST1	-0.493734	-0.756001	-0.231467	18.5658	-3.78259	0.000420702	0.01646	-0.161566
P27169	PON1	-0.092887	-0.282518	0.0967436	21.7783	-0.984208	0.32982	0.618886	-5.87996
P27918	CFP	-0.330328	-0.623762	-0.0368934	18.9607	-2.2619	0.0281476	0.157325	-3.94865
P29508	SERPINB3	-0.0931686	-0.197948	0.0116105	18.9276	-1.78663	0.0801483	0.286401	-4.82504
P29622	SERPINA4	0.260418	-0.0186755	0.539512	21.4761	1.87483	0.0667482	0.251713	-4.67566
P30043	BLVRB	0.139766	-0.118968	0.3985	16.1936	1.08539	0.283027	0.581055	-5.77857
P32119	PRDX2	-0.0282466	-0.104082	0.0475887	13.4413	-0.748402	0.457774	0.720017	-6.07903
P33151	CDH5	0.461712	0.0910135	0.832411	16.4819	2.50259	0.0156931	0.122798	-3.44143
P33908	MAN1A1	0.0349748	-0.13198	0.20193	18.0233	0.420916	0.675646	0.855652	-6.26715
P35542	SAA4	-0.319099	-0.842542	0.204345	22.3911	-1.22489	0.22644	0.513593	-5.62338
P35858	IGFALS	-0.0817618	-0.324051	0.160527	20.1785	-0.678043	0.500915	0.762149	-6.12819
P36955	SERPINF1	-0.312996	-0.554121	-0.0718704	21.6371	-2.60817	0.0120149	0.10164	-3.2065
P36980	CFHR2	-0.171763	-0.427245	0.0837177	21.0694	-1.35086	0.182908	0.450789	-5.46814
P43251	BTD	-0.356441	-0.607715	-0.105167	16.5181	-2.85023	0.0063616	0.0750567	-2.64096
P43652	AFM	-0.149489	-0.333431	0.0344521	21.8301	-1.63294	0.108854	0.351506	-5.07018
P47929	LGALS7B	-0.188717	-0.393849	0.0164156	18.4568	-1.84849	0.0705355	0.259737	-4.72093
P48740	MASP1	0.228278	-0.148903	0.60546	16.9444	1.21606	0.229755	0.517362	-5.63373
P49747	COMP	-0.0693907	-0.561038	0.422257	17.6706	-0.283587	0.777914	0.91882	-6.31491
P49908	SELENOP	-0.0518754	-0.546852	0.443101	16.8598	-0.21058	0.834083	0.932386	-6.33275
P51884	LUM	0.0848656	-0.168105	0.337837	22.0942	0.674064	0.50342	0.762149	-6.13083
P54108	CRISP3	-0.193528	-0.61646	0.229404	15.9952	-0.919419	0.362354	0.619764	-5.93988
P55056	APOC4	-0.461157	-0.818195	-0.104119	18.5982	-2.59522	0.0124193	0.102296	-3.23571
P55058	PLTP	-0.0633564	-0.281005	0.154292	17.802	-0.584892	0.561288	0.805887	-6.18594
P59665	DEFA1B	0.32965	-0.0232398	0.682541	16.3008	1.87696	0.0664498	0.251713	-4.67198
P61626	LYZ	-0.0632951	-0.312916	0.186326	19.4151	-0.509482	0.612688	0.818179	-6.22654
P61769	B2M	-0.0909929	-0.401571	0.219585	18.8547	-0.588676	0.558767	0.805887	-6.18376
P62328	TMSB4X	-0.076037	-0.39499	0.242916	17.6318	-0.479003	0.634055	0.830373	-6.24138
P62937	PPIA	0.0426528	-0.330807	0.416113	15.4909	0.22948	0.819446	0.929299	-6.32864
P68871	HBB	0.230936	-0.277301	0.739172	22.5021	0.912988	0.365693	0.622076	-5.94561
P69905	HBA2	0.344384	-0.109248	0.798017	23.6516	1.52538	0.133555	0.383511	-5.22999
P80108	GPLD1	0.0797457	-0.127892	0.287384	20.322	0.771685	0.443985	0.705418	-6.06172
P81605	DCD	-0.0216833	-0.535528	0.492162	15.7475	-0.0847878	0.932774	0.963558	-6.35113
P98160	HSPG2	-0.0722765	-0.511796	0.367243	15.8764	-0.330414	0.742487	0.90831	-6.30071
Q02985	CFHR3	0.00600826	-0.302874	0.314891	15.517	0.0390837	0.968982	0.984712	-6.35393
Q03591	CFHR1	-0.190196	-0.51695	0.136558	20.3271	-1.16955	0.247805	0.542399	-5.68706
Q04756	HGFAC	0.0470432	-0.380979	0.475065	18.5205	0.220836	0.826132	0.930142	-6.33056
Q06033	ITIH3	0.377235	0.154561	0.599909	20.3319	3.40394	0.00132781	0.0377822	-1.22031
Q06830	PRDX1	0.140395	-0.367113	0.647902	16.3573	0.555837	0.580837	0.813744	-6.20224
Q08380	LGALS3BP	-0.699822	-1.01132	-0.388321	20.0854	-4.51406	3.96678e-05	0.00256648	2.03941
Q08554	DSC1	-0.0972145	-0.499998	0.305569	17.3031	-0.484952	0.629859	0.830373	-6.23855
Q08830	FGL1	-0.0587177	-0.157599	0.0401639	13.9015	-1.19315	0.238524	0.529489	-5.66025
Q12805	EFEMP1	-0.145596	-0.444302	0.15311	18.8444	-0.979367	0.332182	0.618886	-5.88457
Q12913	PTPRJ	-0.18966	-0.435109	0.0557884	15.7828	-1.55259	0.12692	0.380443	-5.1905
Q13103	SPP2	0.159535	-0.141889	0.460958	16.5802	1.06345	0.292759	0.581798	-5.80136
Q13790	APOF	0.392068	0.0957784	0.688357	17.0428	2.6588	0.0105469	0.0943764	-3.09127
Q13822	ENPP2	-0.0686571	-0.278585	0.141271	15.4633	-0.657137	0.51415	0.767592	-6.14188
Q14515	SPARCL1	-0.191133	-0.458251	0.0759853	15.6505	-1.43771	0.156835	0.409077	-5.35294
Q14520	HABP2	-0.456579	-0.639274	-0.273885	20.4555	-5.02147	7.10224e-06	0.000741001	3.65563
Q14624	ITIH4	-0.0392279	-0.189285	0.110829	23.9176	-0.525267	0.601753	0.813744	-6.2185
Q14766	LTBP1	0.110348	-0.108216	0.328913	14.2585	1.01444	0.315328	0.609244	-5.85066
Q15485	FCN2	-0.492463	-0.922537	-0.062388	17.3265	-2.30075	0.0256757	0.148986	-3.86954
Q15582	TGFBI	-0.212435	-0.415802	-0.0090674	15.568	-2.09886	0.0409741	0.185868	-4.26869
Q16610	ECM1	-0.0047665	-0.324666	0.315133	19.515	-0.0299383	0.976237	0.987118	-6.35425
Q5T749	KPRP	0.00751174	-0.109981	0.125005	16.5272	0.12846	0.898308	0.959081	-6.34652
Q6EMK4	VASN	-0.0886267	-0.416812	0.239558	15.7485	-0.542608	0.589845	0.813744	-6.20939
Q6UX71	PLXDC2	0.168896	-0.10145	0.439242	15.0416	1.25527	0.215298	0.495502	-5.58723
Q6UXB8	PI16	0.0225398	-0.288035	0.333115	15.7812	0.145822	0.884656	0.95246	-6.34417
Q6UY14	ADAMTSL4	0.145685	-0.484337	0.775707	17.1413	0.464622	0.644248	0.836241	-6.24807
Q86VB7	CD163	-0.201613	-0.577088	0.173861	15.9299	-1.07889	0.285887	0.581055	-5.78536
Q8IUL8	CILP2	-0.0608973	-0.122623	0.000828902	12.9961	-1.9823	0.0530354	0.227398	-4.4853
Q8WVV4	POF1B	-0.0983308	-0.228766	0.0321043	17.1462	-1.51473	0.136228	0.384138	-5.24529
Q92496	CFHR4	-0.083783	-0.505953	0.338387	18.753	-0.398758	0.691794	0.866126	-6.27611
Q92954	PRG4	-0.330229	-0.65121	-0.00924718	17.8921	-2.06716	0.0439908	0.196702	-4.32862
Q96IY4	CPB2	-0.0145737	-0.248432	0.219284	19.1209	-0.125215	0.900862	0.959081	-6.34693
Q96KN2	CNDP1	-0.528342	-0.832068	-0.224616	18.7402	-3.49521	0.00101188	0.0316717	-0.971021
Q96PD5	PGLYRP2	-0.0136388	-0.209634	0.182356	22.1428	-0.13982	0.889372	0.953334	-6.34501
Q99969	RARRES2	-0.193818	-0.533067	0.145431	15.0633	-1.14793	0.256539	0.553249	-5.71119
Q9BWP8	COLEC11	-0.307987	-0.622458	0.00648456	17.4389	-1.96785	0.0547253	0.231473	-4.51142
Q9BXR6	CFHR5	-0.142077	-0.515717	0.231564	16.8918	-0.764028	0.448493	0.708981	-6.06747
Q9H299	SH3BGRL3	-0.219543	-0.694276	0.25519	18.5136	-0.929201	0.357314	0.619764	-5.93108
Q9H4G4	GLIPR2	-0.182991	-0.504331	0.13835	16.5428	-1.1442	0.258065	0.553249	-5.7153
Q9HDC9	APMAP	-0.122928	-0.375001	0.129145	16.9396	-0.979862	0.33194	0.618886	-5.8841
Q9NQ79	CRTAC1	0.419229	-0.0252804	0.863738	17.5538	1.89501	0.0639649	0.250263	-4.64061
Q9NZP8	C1RL	-0.351779	-0.651953	-0.0516045	17.6921	-2.3547	0.0225638	0.147134	-3.75788
Q9UGM5	FETUB	-0.0204088	-0.247037	0.206219	17.8939	-0.180944	0.857153	0.938073	-6.33849
Q9UHG3	PCYOX1	-0.0823681	-0.381943	0.217207	14.5056	-0.55245	0.583137	0.813744	-6.20409
Q9UK55	SERPINA10	-0.177782	-0.504237	0.148674	16.7243	-1.09422	0.279178	0.581055	-5.76928
Q9Y490	TLN1	0.116107	-0.0602514	0.292465	16.0458	1.32282	0.191999	0.460634	-5.50392
Q9Y646	CPQ	-0.0490294	-0.213081	0.115022	15.837	-0.600506	0.550921	0.802038	-6.17685
Q9Y6R7	FCGBP	-0.0351766	-0.335482	0.265128	18.2179	-0.235359	0.814905	0.92751	-6.32728

## Sheet: Table S3
Table S3. Linear mixed model to investigate the impact of the interaction effect of surgery (post- vs pre-surgery) with anthropomorphic and plasma-derived clinical markers.
pair	beta	se	dfreedom	t.ratio	p.value	targetTerm	protein	formula	FDR
post - pre	-0.309521	0.484651	42.649	-0.638648	0.526467	BMI	A0A075B6H7	"A0A075B6H7 ~ surgery * BMI + Age + Gender + (1 | sampleID)"	0.892649
post - pre	0.245998	0.43417	43.7676	0.566593	0.573885	BMI	A0A075B6I0	"A0A075B6I0 ~ surgery * BMI + Age + Gender + (1 | sampleID)"	0.909316
post - pre	-0.623211	0.454624	41.754	-1.37083	0.177753	BMI	A0A075B6I9	"A0A075B6I9 ~ surgery * BMI + Age + Gender + (1 | sampleID)"	0.743841
post - pre	0.859862	0.474796	41.0874	1.81101	0.0774542	BMI	A0A075B6J9	"A0A075B6J9 ~ surgery * BMI + Age + Gender + (1 | sampleID)"	0.571366
post - pre	-0.474012	0.48073	41.0886	-0.986025	0.329892	BMI	A0A075B6K4	"A0A075B6K4 ~ surgery * BMI + Age + Gender + (1 | sampleID)"	0.769076
post - pre	-0.0953857	0.438252	43.281	-0.21765	0.828724	BMI	A0A075B6K5	"A0A075B6K5 ~ surgery * BMI + Age + Gender + (1 | sampleID)"	0.991732
post - pre	-0.491933	0.472847	42.588	-1.04036	0.304042	BMI	A0A075B6Q5	"A0A075B6Q5 ~ surgery * BMI + Age + Gender + (1 | sampleID)"	0.769076
post - pre	-0.837333	0.48302	41.0207	-1.73354	0.0905117	BMI	A0A075B6S2	"A0A075B6S2 ~ surgery * BMI + Age + Gender + (1 | sampleID)"	0.615873
post - pre	0.253356	0.416095	43.6402	0.608891	0.545753	BMI	A0A075B7B6	"A0A075B7B6 ~ surgery * BMI + Age + Gender + (1 | sampleID)"	0.892649
post - pre	-0.478693	0.488608	42.9058	-0.979709	0.332722	BMI	A0A075B7D0	"A0A075B7D0 ~ surgery * BMI + Age + Gender + (1 | sampleID)"	0.769076
post - pre	0.433593	0.438097	41.1769	0.98972	0.328092	BMI	A0A087WSY4	"A0A087WSY4 ~ surgery * BMI + Age + Gender + (1 | sampleID)"	0.769076
post - pre	-0.223633	0.46644	41.0861	-0.479446	0.634164	BMI	A0A087WW87	"A0A087WW87 ~ surgery * BMI + Age + Gender + (1 | sampleID)"	0.93318
post - pre	-1.05228	0.446228	41.3654	-2.35818	0.0231711	BMI	A0A0A0MRZ8	"A0A0A0MRZ8 ~ surgery * BMI + Age + Gender + (1 | sampleID)"	0.415303
post - pre	0.723716	0.471057	41.1231	1.53637	0.132108	BMI	A0A0A0MRZ9	"A0A0A0MRZ9 ~ surgery * BMI + Age + Gender + (1 | sampleID)"	0.706629
post - pre	-0.534798	0.473857	41.113	-1.12861	0.265607	BMI	A0A0A0MS15	"A0A0A0MS15 ~ surgery * BMI + Age + Gender + (1 | sampleID)"	0.769076
post - pre	0.181077	0.305192	34.2635	0.593321	0.556863	BMI	A0A0A0MT36	"A0A0A0MT36 ~ surgery * BMI + Age + Gender + (1 | sampleID)"	0.903099
post - pre	-0.330712	0.495714	41.4367	-0.667143	0.508379	BMI	A0A0B4J1U7	"A0A0B4J1U7 ~ surgery * BMI + Age + Gender + (1 | sampleID)"	0.882937
post - pre	-0.00640542	0.440586	43.8195	-0.0145384	0.988466	BMI	A0A0B4J1V0	"A0A0B4J1V0 ~ surgery * BMI + Age + Gender + (1 | sampleID)"	0.998032
post - pre	-0.243629	0.462053	41.1313	-0.527275	0.600835	BMI	A0A0B4J1V2	"A0A0B4J1V2 ~ surgery * BMI + Age + Gender + (1 | sampleID)"	0.919393
post - pre	0.512377	0.479557	41.5022	1.06844	0.291498	BMI	A0A0B4J1V6	"A0A0B4J1V6 ~ surgery * BMI + Age + Gender + (1 | sampleID)"	0.769076
post - pre	-0.946396	0.471397	42.1056	-2.00764	0.0511268	BMI	A0A0B4J1V7	"A0A0B4J1V7 ~ surgery * BMI + Age + Gender + (1 | sampleID)"	0.478834
post - pre	0.436207	0.457029	41.0105	0.95444	0.345454	BMI	A0A0B4J1X5	"A0A0B4J1X5 ~ surgery * BMI + Age + Gender + (1 | sampleID)"	0.783032
post - pre	-0.0359525	0.460541	43.3012	-0.0780658	0.938135	BMI	A0A0B4J1X8	"A0A0B4J1X8 ~ surgery * BMI + Age + Gender + (1 | sampleID)"	0.992015
post - pre	0.18319	0.440469	42.8206	0.415898	0.679562	BMI	A0A0B4J1Y8	"A0A0B4J1Y8 ~ surgery * BMI + Age + Gender + (1 | sampleID)"	0.962456
post - pre	-0.850332	0.477183	41.0793	-1.78198	0.0821453	BMI	A0A0B4J1Y9	"A0A0B4J1Y9 ~ surgery * BMI + Age + Gender + (1 | sampleID)"	0.571366
post - pre	0.00351505	0.435579	42.8665	0.00806982	0.993599	BMI	A0A0B4J2B5	"A0A0B4J2B5 ~ surgery * BMI + Age + Gender + (1 | sampleID)"	0.998502
post - pre	0.601344	0.470658	41.4858	1.27767	0.208471	BMI	A0A0B4J2D9	"A0A0B4J2D9 ~ surgery * BMI + Age + Gender + (1 | sampleID)"	0.743841
post - pre	-0.96756	0.445633	42.0202	-2.1712	0.0356124	BMI	A0A0B4J2H0	"A0A0B4J2H0 ~ surgery * BMI + Age + Gender + (1 | sampleID)"	0.478834
post - pre	0.0614119	0.439126	43.9997	0.13985	0.889416	BMI	A0A0C4DH24	"A0A0C4DH24 ~ surgery * BMI + Age + Gender + (1 | sampleID)"	0.992015
post - pre	-0.0206102	0.4998	41.084	-0.041237	0.967307	BMI	A0A0C4DH25	"A0A0C4DH25 ~ surgery * BMI + Age + Gender + (1 | sampleID)"	0.992679
post - pre	-0.145683	0.461809	41.2472	-0.31546	0.754003	BMI	A0A0C4DH29	"A0A0C4DH29 ~ surgery * BMI + Age + Gender + (1 | sampleID)"	0.980565
post - pre	-0.625442	0.450365	41.4319	-1.38874	0.172332	BMI	A0A0C4DH31	"A0A0C4DH31 ~ surgery * BMI + Age + Gender + (1 | sampleID)"	0.743841
post - pre	0.221077	0.485267	42.649	0.455577	0.651005	BMI	A0A0C4DH32	"A0A0C4DH32 ~ surgery * BMI + Age + Gender + (1 | sampleID)"	0.9347
post - pre	0.558171	0.429806	41.0361	1.29866	0.201312	BMI	A0A0C4DH34	"A0A0C4DH34 ~ surgery * BMI + Age + Gender + (1 | sampleID)"	0.743841
post - pre	0.484192	0.476818	41.4393	1.01546	0.315777	BMI	A0A0C4DH35	"A0A0C4DH35 ~ surgery * BMI + Age + Gender + (1 | sampleID)"	0.769076
post - pre	0.588018	0.470902	42.144	1.2487	0.218665	BMI	A0A0C4DH36	"A0A0C4DH36 ~ surgery * BMI + Age + Gender + (1 | sampleID)"	0.743841
post - pre	-0.366365	0.496113	41.3522	-0.73847	0.4644	BMI	A0A0C4DH38	"A0A0C4DH38 ~ surgery * BMI + Age + Gender + (1 | sampleID)"	0.855653
post - pre	-0.148413	0.475726	41.6955	-0.311971	0.756617	BMI	A0A0C4DH39	"A0A0C4DH39 ~ surgery * BMI + Age + Gender + (1 | sampleID)"	0.980565
post - pre	0.941831	0.42816	43.2256	2.19972	0.033222	BMI	A0A0C4DH41	"A0A0C4DH41 ~ surgery * BMI + Age + Gender + (1 | sampleID)"	0.472658
post - pre	0.630624	0.475525	41.5249	1.32616	0.192034	BMI	A0A0C4DH43	"A0A0C4DH43 ~ surgery * BMI + Age + Gender + (1 | sampleID)"	0.743841
post - pre	-0.0832059	0.494197	41.696	-0.168366	0.867109	BMI	A0A0C4DH67	"A0A0C4DH67 ~ surgery * BMI + Age + Gender + (1 | sampleID)"	0.992015
post - pre	0.141446	0.419374	43.8596	0.337278	0.737516	BMI	A0A0C4DH68	"A0A0C4DH68 ~ surgery * BMI + Age + Gender + (1 | sampleID)"	0.980565
post - pre	-0.452647	0.420362	43.8506	-1.0768	0.287457	BMI	A0A0G2JRQ6	"A0A0G2JRQ6 ~ surgery * BMI + Age + Gender + (1 | sampleID)"	0.769076
post - pre	0.420213	0.48062	41.3377	0.874313	0.386999	BMI	A0A0J9YX35	"A0A0J9YX35 ~ surgery * BMI + Age + Gender + (1 | sampleID)"	0.832415
post - pre	0.0506232	0.455914	41.4834	0.111037	0.912123	BMI	A0A0J9YY99	"A0A0J9YY99 ~ surgery * BMI + Age + Gender + (1 | sampleID)"	0.992015
post - pre	-0.445515	0.409199	43.9985	-1.08875	0.282192	BMI	A0M8Q6	"A0M8Q6 ~ surgery * BMI + Age + Gender + (1 | sampleID)"	0.769076
post - pre	-1.0455	0.446091	42.1489	-2.3437	0.0238832	BMI	B9A064	"B9A064 ~ surgery * BMI + Age + Gender + (1 | sampleID)"	0.415303
post - pre	-0.740079	0.471541	41.0315	-1.56949	0.124214	BMI	O00151	"O00151 ~ surgery * BMI + Age + Gender + (1 | sampleID)"	0.706629
post - pre	0.359665	0.44558	42.3465	0.807185	0.424071	BMI	O00391	"O00391 ~ surgery * BMI + Age + Gender + (1 | sampleID)"	0.847827
post - pre	0.0523498	0.435456	41.7224	0.120218	0.904887	BMI	O00533	"O00533 ~ surgery * BMI + Age + Gender + (1 | sampleID)"	0.992015
post - pre	-0.0843408	0.477578	42.3097	-0.176601	0.860664	BMI	O14498	"O14498 ~ surgery * BMI + Age + Gender + (1 | sampleID)"	0.992015
post - pre	-0.498742	0.479053	42.649	-1.0411	0.303696	BMI	O14786	"O14786 ~ surgery * BMI + Age + Gender + (1 | sampleID)"	0.769076
post - pre	-0.104272	0.462908	41.3814	-0.225255	0.822889	BMI	O14791	"O14791 ~ surgery * BMI + Age + Gender + (1 | sampleID)"	0.991732
post - pre	-0.277282	0.497825	41.0968	-0.556985	0.580558	BMI	O43866	"O43866 ~ surgery * BMI + Age + Gender + (1 | sampleID)"	0.913139
post - pre	0.339872	0.47322	41.4384	0.718212	0.476657	BMI	O75460	"O75460 ~ surgery * BMI + Age + Gender + (1 | sampleID)"	0.857434
post - pre	0.0550199	0.487203	42.057	0.11293	0.910623	BMI	O75636	"O75636 ~ surgery * BMI + Age + Gender + (1 | sampleID)"	0.992015
post - pre	-0.348198	0.431202	43.9955	-0.807505	0.42372	BMI	O75882	"O75882 ~ surgery * BMI + Age + Gender + (1 | sampleID)"	0.847827
post - pre	-0.350304	0.455451	43.4879	-0.769136	0.44597	BMI	O95445	"O95445 ~ surgery * BMI + Age + Gender + (1 | sampleID)"	0.852228
post - pre	0.529374	0.466167	42.649	1.13559	0.262471	BMI	P00338	"P00338 ~ surgery * BMI + Age + Gender + (1 | sampleID)"	0.769076
post - pre	-0.0152819	0.43657	41.2223	-0.0350044	0.972245	BMI	P00450	"P00450 ~ surgery * BMI + Age + Gender + (1 | sampleID)"	0.993302
post - pre	0.604419	0.493562	41.4692	1.22461	0.227635	BMI	P00488	"P00488 ~ surgery * BMI + Age + Gender + (1 | sampleID)"	0.743841
post - pre	-0.383019	0.491859	41.7123	-0.778716	0.440542	BMI	P00558	"P00558 ~ surgery * BMI + Age + Gender + (1 | sampleID)"	0.852228
post - pre	-0.544287	0.400006	41.0278	-1.3607	0.181038	BMI	P00734	"P00734 ~ surgery * BMI + Age + Gender + (1 | sampleID)"	0.743841
post - pre	0.344512	0.47362	41.0833	0.727402	0.471105	BMI	P00736	"P00736 ~ surgery * BMI + Age + Gender + (1 | sampleID)"	0.857434
post - pre	-0.66614	0.362845	41.2608	-1.83588	0.073589	BMI	P00738	"P00738 ~ surgery * BMI + Age + Gender + (1 | sampleID)"	0.561789
post - pre	0.668364	0.434352	43.7351	1.53876	0.131067	BMI	P00739	"P00739 ~ surgery * BMI + Age + Gender + (1 | sampleID)"	0.706629
post - pre	0.627622	0.473201	42.2667	1.32633	0.191852	BMI	P00740	"P00740 ~ surgery * BMI + Age + Gender + (1 | sampleID)"	0.743841
post - pre	-0.391427	0.43193	42.0617	-0.906226	0.369978	BMI	P00742	"P00742 ~ surgery * BMI + Age + Gender + (1 | sampleID)"	0.806003
post - pre	-0.534415	0.437005	41.558	-1.2229	0.228256	BMI	P00746	"P00746 ~ surgery * BMI + Age + Gender + (1 | sampleID)"	0.743841
post - pre	-0.428232	0.465757	42.5113	-0.919433	0.363057	BMI	P00747	"P00747 ~ surgery * BMI + Age + Gender + (1 | sampleID)"	0.804371
post - pre	-0.289388	0.384251	43.9983	-0.753123	0.455387	BMI	P00748	"P00748 ~ surgery * BMI + Age + Gender + (1 | sampleID)"	0.855653
post - pre	-0.488862	0.364458	43.9022	-1.34134	0.186708	BMI	P00751	"P00751 ~ surgery * BMI + Age + Gender + (1 | sampleID)"	0.743841
post - pre	0.136557	0.501482	41.1173	0.272306	0.786749	BMI	P00915	"P00915 ~ surgery * BMI + Age + Gender + (1 | sampleID)"	0.981324
post - pre	0.682178	0.469303	42.649	1.4536	0.153377	BMI	P00918	"P00918 ~ surgery * BMI + Age + Gender + (1 | sampleID)"	0.743841
post - pre	0.0479307	0.494104	41.6605	0.0970053	0.923187	BMI	P01008	"P01008 ~ surgery * BMI + Age + Gender + (1 | sampleID)"	0.992015
post - pre	1.56382	0.414802	42.1302	3.77004	0.00050252	BMI	P01009	"P01009 ~ surgery * BMI + Age + Gender + (1 | sampleID)"	0.117653
post - pre	0.459865	0.46927	41.0182	0.97996	0.332851	BMI	P01011	"P01011 ~ surgery * BMI + Age + Gender + (1 | sampleID)"	0.769076
post - pre	-0.340498	0.483433	42.649	-0.704334	0.485053	BMI	P01019	"P01019 ~ surgery * BMI + Age + Gender + (1 | sampleID)"	0.862623
post - pre	0.902322	0.448699	42.0075	2.01098	0.0507746	BMI	P01023	"P01023 ~ surgery * BMI + Age + Gender + (1 | sampleID)"	0.478834
post - pre	0.0878266	0.464892	41.2499	0.188918	0.851083	BMI	P01024	"P01024 ~ surgery * BMI + Age + Gender + (1 | sampleID)"	0.992015
post - pre	0.899568	0.446391	42.04	2.0152	0.0503073	BMI	P01031	"P01031 ~ surgery * BMI + Age + Gender + (1 | sampleID)"	0.478834
post - pre	0.0961593	0.499104	41.0147	0.192664	0.848173	BMI	P01034	"P01034 ~ surgery * BMI + Age + Gender + (1 | sampleID)"	0.992015
post - pre	0.00866949	0.472195	41.4485	0.01836	0.98544	BMI	P01042	"P01042 ~ surgery * BMI + Age + Gender + (1 | sampleID)"	0.998032
post - pre	-0.937659	0.461598	41.1133	-2.03133	0.0487196	BMI	P01591	"P01591 ~ surgery * BMI + Age + Gender + (1 | sampleID)"	0.478834
post - pre	-0.0946539	0.394999	43.6277	-0.239631	0.811739	BMI	P01593	"P01593 ~ surgery * BMI + Age + Gender + (1 | sampleID)"	0.991732
post - pre	0.04522	0.476037	41.274	0.0949928	0.92478	BMI	P01599	"P01599 ~ surgery * BMI + Age + Gender + (1 | sampleID)"	0.992015
post - pre	0.217317	0.466259	42.788	0.466086	0.643518	BMI	P01602	"P01602 ~ surgery * BMI + Age + Gender + (1 | sampleID)"	0.9347
post - pre	-0.0764509	0.341634	38.9746	-0.22378	0.824097	BMI	P01619	"P01619 ~ surgery * BMI + Age + Gender + (1 | sampleID)"	0.991732
post - pre	-0.475402	0.493407	41.0392	-0.963509	0.340935	BMI	P01624	"P01624 ~ surgery * BMI + Age + Gender + (1 | sampleID)"	0.778925
post - pre	0.672564	0.392497	42.4171	1.71355	0.0939113	BMI	P01700	"P01700 ~ surgery * BMI + Age + Gender + (1 | sampleID)"	0.625409
post - pre	0.7543	0.46897	41.5521	1.60842	0.115316	BMI	P01701	"P01701 ~ surgery * BMI + Age + Gender + (1 | sampleID)"	0.705771
post - pre	0.741273	0.479618	41.3843	1.54555	0.129827	BMI	P01705	"P01705 ~ surgery * BMI + Age + Gender + (1 | sampleID)"	0.706629
post - pre	0.555955	0.482588	41.488	1.15203	0.255905	BMI	P01714	"P01714 ~ surgery * BMI + Age + Gender + (1 | sampleID)"	0.765926
post - pre	-0.542335	0.413592	43.6598	-1.31128	0.196618	BMI	P01718	"P01718 ~ surgery * BMI + Age + Gender + (1 | sampleID)"	0.743841
post - pre	-0.051553	0.484197	41.0241	-0.106471	0.915728	BMI	P01766	"P01766 ~ surgery * BMI + Age + Gender + (1 | sampleID)"	0.992015
post - pre	-0.626463	0.493385	41.0243	-1.26972	0.211339	BMI	P01772	"P01772 ~ surgery * BMI + Age + Gender + (1 | sampleID)"	0.743841
post - pre	-0.279499	0.460926	41.4274	-0.606386	0.547567	BMI	P01780	"P01780 ~ surgery * BMI + Age + Gender + (1 | sampleID)"	0.892649
post - pre	-0.565908	0.470946	41.5886	-1.20164	0.2363	BMI	P01782	"P01782 ~ surgery * BMI + Age + Gender + (1 | sampleID)"	0.743841
post - pre	0.0281016	0.460535	43.3531	0.0610194	0.951624	BMI	P01817	"P01817 ~ surgery * BMI + Age + Gender + (1 | sampleID)"	0.992679
post - pre	-0.626503	0.482986	41.0127	-1.29714	0.201832	BMI	P01833	"P01833 ~ surgery * BMI + Age + Gender + (1 | sampleID)"	0.743841
post - pre	0.124374	0.483584	43.0723	0.257192	0.798255	BMI	P01834	"P01834 ~ surgery * BMI + Age + Gender + (1 | sampleID)"	0.983677
post - pre	0.814725	0.435473	42.148	1.8709	0.0683126	BMI	P01854	"P01854 ~ surgery * BMI + Age + Gender + (1 | sampleID)"	0.548252
post - pre	0.219229	0.475724	41.2174	0.460832	0.647341	BMI	P01857	"P01857 ~ surgery * BMI + Age + Gender + (1 | sampleID)"	0.9347
post - pre	-0.83923	0.469163	41.9231	-1.78878	0.0808778	BMI	P01859	"P01859 ~ surgery * BMI + Age + Gender + (1 | sampleID)"	0.571366
post - pre	-0.0613513	0.470332	41.3106	-0.130443	0.896849	BMI	P01860	"P01860 ~ surgery * BMI + Age + Gender + (1 | sampleID)"	0.992015
post - pre	-0.784512	0.339596	38.1442	-2.31013	0.0263854	BMI	P01861	"P01861 ~ surgery * BMI + Age + Gender + (1 | sampleID)"	0.416243
post - pre	1.02128	0.41862	43.9999	2.43964	0.0188017	BMI	P01871	"P01871 ~ surgery * BMI + Age + Gender + (1 | sampleID)"	0.39889
post - pre	-0.759779	0.491078	41.0096	-1.54717	0.129506	BMI	P01876	"P01876 ~ surgery * BMI + Age + Gender + (1 | sampleID)"	0.706629
post - pre	-0.699141	0.483232	42.649	-1.4468	0.155263	BMI	P01877	"P01877 ~ surgery * BMI + Age + Gender + (1 | sampleID)"	0.743841
post - pre	0.0665337	0.486808	41.3295	0.136673	0.891953	BMI	P01880	"P01880 ~ surgery * BMI + Age + Gender + (1 | sampleID)"	0.992015
post - pre	0.0778446	0.480468	42.649	0.162018	0.872057	BMI	P02042	"P02042 ~ surgery * BMI + Age + Gender + (1 | sampleID)"	0.992015
post - pre	-0.323183	0.487086	42.649	-0.663502	0.51058	BMI	P02452	"P02452 ~ surgery * BMI + Age + Gender + (1 | sampleID)"	0.882937
post - pre	1.16258	0.427192	41.5511	2.72144	0.00945385	BMI	P02647	"P02647 ~ surgery * BMI + Age + Gender + (1 | sampleID)"	0.246588
post - pre	-0.322946	0.40846	43.9928	-0.790643	0.433394	BMI	P02649	"P02649 ~ surgery * BMI + Age + Gender + (1 | sampleID)"	0.847827
post - pre	-0.0663354	0.466665	42.466	-0.142148	0.887636	BMI	P02652	"P02652 ~ surgery * BMI + Age + Gender + (1 | sampleID)"	0.992015
post - pre	0.151031	0.489943	42.649	0.308262	0.759384	BMI	P02654	"P02654 ~ surgery * BMI + Age + Gender + (1 | sampleID)"	0.980565
post - pre	-0.336777	0.49298	41.0268	-0.683145	0.498355	BMI	P02655	"P02655 ~ surgery * BMI + Age + Gender + (1 | sampleID)"	0.871426
post - pre	-1.24345	0.422716	42.912	-2.94157	0.0052463	BMI	P02656	"P02656 ~ surgery * BMI + Age + Gender + (1 | sampleID)"	0.182455
post - pre	0.13119	0.497213	41.1825	0.263851	0.793211	BMI	P02671	"P02671 ~ surgery * BMI + Age + Gender + (1 | sampleID)"	0.981324
post - pre	-0.0970716	0.476453	42.6059	-0.203738	0.839528	BMI	P02675	"P02675 ~ surgery * BMI + Age + Gender + (1 | sampleID)"	0.991732
post - pre	-0.130909	0.47058	42.649	-0.278187	0.782213	BMI	P02679	"P02679 ~ surgery * BMI + Age + Gender + (1 | sampleID)"	0.981324
post - pre	-0.181858	0.48954	41.0332	-0.371488	0.712186	BMI	P02730	"P02730 ~ surgery * BMI + Age + Gender + (1 | sampleID)"	0.980565
post - pre	-0.28284	0.487876	41.6154	-0.579737	0.565218	BMI	P02741	"P02741 ~ surgery * BMI + Age + Gender + (1 | sampleID)"	0.907247
post - pre	-1.32745	0.444178	42.649	-2.98856	0.0046359	BMI	P02743	"P02743 ~ surgery * BMI + Age + Gender + (1 | sampleID)"	0.181379
post - pre	0.516041	0.432887	41.3266	1.19209	0.240025	BMI	P02745	"P02745 ~ surgery * BMI + Age + Gender + (1 | sampleID)"	0.743841
post - pre	1.00118	0.48815	41.199	2.05097	0.0466662	BMI	P02746	"P02746 ~ surgery * BMI + Age + Gender + (1 | sampleID)"	0.478834
post - pre	1.44931	0.437642	42.4245	3.31163	0.00190147	BMI	P02747	"P02747 ~ surgery * BMI + Age + Gender + (1 | sampleID)"	0.117653
post - pre	0.789175	0.417524	43.9411	1.89013	0.0653478	BMI	P02748	"P02748 ~ surgery * BMI + Age + Gender + (1 | sampleID)"	0.53826
post - pre	0.390995	0.47674	42.1105	0.820145	0.416752	BMI	P02749	"P02749 ~ surgery * BMI + Age + Gender + (1 | sampleID)"	0.847827
post - pre	1.39946	0.426479	41.4092	3.28143	0.00210159	BMI	P02750	"P02750 ~ surgery * BMI + Age + Gender + (1 | sampleID)"	0.117653
post - pre	-0.550459	0.446988	43.3116	-1.23149	0.224786	BMI	P02751	"P02751 ~ surgery * BMI + Age + Gender + (1 | sampleID)"	0.743841
post - pre	-0.408805	0.393661	43.4123	-1.03847	0.304801	BMI	P02753	"P02753 ~ surgery * BMI + Age + Gender + (1 | sampleID)"	0.769076
post - pre	0.242536	0.493397	41.9102	0.491563	0.625593	BMI	P02760	"P02760 ~ surgery * BMI + Age + Gender + (1 | sampleID)"	0.93318
post - pre	-0.118267	0.46942	42.6156	-0.251942	0.802297	BMI	P02763	"P02763 ~ surgery * BMI + Age + Gender + (1 | sampleID)"	0.98478
post - pre	-0.452707	0.476634	41.3244	-0.9498	0.347736	BMI	P02765	"P02765 ~ surgery * BMI + Age + Gender + (1 | sampleID)"	0.783032
post - pre	-0.807543	0.404253	43.9964	-1.99762	0.0519646	BMI	P02766	"P02766 ~ surgery * BMI + Age + Gender + (1 | sampleID)"	0.478834
post - pre	-0.209717	0.466951	42.6921	-0.44912	0.655617	BMI	P02768	"P02768 ~ surgery * BMI + Age + Gender + (1 | sampleID)"	0.937023
post - pre	0.654454	0.491447	41.0092	1.33169	0.190317	BMI	P02774	"P02774 ~ surgery * BMI + Age + Gender + (1 | sampleID)"	0.743841
post - pre	0.336772	0.436461	42.649	0.771598	0.444607	BMI	P02775	"P02775 ~ surgery * BMI + Age + Gender + (1 | sampleID)"	0.852228
post - pre	0.281899	0.446416	42.649	0.631471	0.531103	BMI	P02776	"P02776 ~ surgery * BMI + Age + Gender + (1 | sampleID)"	0.892649
post - pre	-0.613268	0.435989	42.2752	-1.40661	0.166851	BMI	P02786	"P02786 ~ surgery * BMI + Age + Gender + (1 | sampleID)"	0.743841
post - pre	-0.4645	0.442418	41.0124	-1.04991	0.299905	BMI	P02787	"P02787 ~ surgery * BMI + Age + Gender + (1 | sampleID)"	0.769076
post - pre	0.663526	0.472522	41.6582	1.40422	0.167664	BMI	P02788	"P02788 ~ surgery * BMI + Age + Gender + (1 | sampleID)"	0.743841
post - pre	0.237056	0.484552	41.6884	0.489228	0.627245	BMI	P02790	"P02790 ~ surgery * BMI + Age + Gender + (1 | sampleID)"	0.93318
post - pre	-0.718841	0.436961	42.649	-1.64509	0.107303	BMI	P03951	"P03951 ~ surgery * BMI + Age + Gender + (1 | sampleID)"	0.671717
post - pre	-0.990334	0.406521	42.4838	-2.43612	0.0191161	BMI	P03952	"P03952 ~ surgery * BMI + Age + Gender + (1 | sampleID)"	0.39889
post - pre	-0.231711	0.505179	41.2628	-0.458671	0.648877	BMI	P04003	"P04003 ~ surgery * BMI + Age + Gender + (1 | sampleID)"	0.9347
post - pre	-0.644571	0.461884	41.1508	-1.39553	0.170342	BMI	P04004	"P04004 ~ surgery * BMI + Age + Gender + (1 | sampleID)"	0.743841
post - pre	-0.410139	0.483341	42.649	-0.848549	0.40087	BMI	P04070	"P04070 ~ surgery * BMI + Age + Gender + (1 | sampleID)"	0.846189
post - pre	0.505699	0.482147	41.3423	1.04885	0.300341	BMI	P04114	"P04114 ~ surgery * BMI + Age + Gender + (1 | sampleID)"	0.769076
post - pre	1.47669	0.454104	42.2722	3.25187	0.00225532	BMI	P04180	"P04180 ~ surgery * BMI + Age + Gender + (1 | sampleID)"	0.117653
post - pre	1.08272	0.453889	41.5131	2.38544	0.0217022	BMI	P04196	"P04196 ~ surgery * BMI + Age + Gender + (1 | sampleID)"	0.415303
post - pre	-0.232503	0.499537	41.332	-0.465437	0.644062	BMI	P04217	"P04217 ~ surgery * BMI + Age + Gender + (1 | sampleID)"	0.9347
post - pre	0.390212	0.49237	41.0373	0.792518	0.432616	BMI	P04275	"P04275 ~ surgery * BMI + Age + Gender + (1 | sampleID)"	0.847827
post - pre	0.638975	0.401145	41.4807	1.59288	0.11878	BMI	P04278	"P04278 ~ surgery * BMI + Age + Gender + (1 | sampleID)"	0.705771
post - pre	-0.579671	0.437605	41.2562	-1.32464	0.19258	BMI	P04406	"P04406 ~ surgery * BMI + Age + Gender + (1 | sampleID)"	0.743841
post - pre	-0.321264	0.465956	41.1337	-0.689473	0.494397	BMI	P04430	"P04430 ~ surgery * BMI + Age + Gender + (1 | sampleID)"	0.869361
post - pre	0.0204803	0.489554	41.1827	0.0418346	0.966833	BMI	P05019	"P05019 ~ surgery * BMI + Age + Gender + (1 | sampleID)"	0.992679
post - pre	0.162074	0.498643	41.0209	0.32503	0.74681	BMI	P05062	"P05062 ~ surgery * BMI + Age + Gender + (1 | sampleID)"	0.980565
post - pre	0.957931	0.420331	41.1268	2.27899	0.0279269	BMI	P05090	"P05090 ~ surgery * BMI + Age + Gender + (1 | sampleID)"	0.416243
post - pre	-0.126885	0.477198	41.2046	-0.265896	0.791645	BMI	P05154	"P05154 ~ surgery * BMI + Age + Gender + (1 | sampleID)"	0.981324
post - pre	-0.254723	0.484241	41.5008	-0.526026	0.60167	BMI	P05155	"P05155 ~ surgery * BMI + Age + Gender + (1 | sampleID)"	0.919393
post - pre	-0.548245	0.44446	42.649	-1.23351	0.224141	BMI	P05156	"P05156 ~ surgery * BMI + Age + Gender + (1 | sampleID)"	0.743841
post - pre	-0.470962	0.473988	41.6623	-0.993617	0.326145	BMI	P05160	"P05160 ~ surgery * BMI + Age + Gender + (1 | sampleID)"	0.769076
post - pre	0.379002	0.46261	41.9695	0.819269	0.417261	BMI	P05362	"P05362 ~ surgery * BMI + Age + Gender + (1 | sampleID)"	0.847827
post - pre	-0.236017	0.380479	41.2943	-0.620317	0.538458	BMI	P05452	"P05452 ~ surgery * BMI + Age + Gender + (1 | sampleID)"	0.892649
post - pre	-0.155368	0.458397	41.4163	-0.338938	0.736369	BMI	P05543	"P05543 ~ surgery * BMI + Age + Gender + (1 | sampleID)"	0.980565
post - pre	0.0418155	0.463218	41.3918	0.0902717	0.928507	BMI	P05546	"P05546 ~ surgery * BMI + Age + Gender + (1 | sampleID)"	0.992015
post - pre	-0.488509	0.47741	41.6903	-1.02325	0.312091	BMI	P06276	"P06276 ~ surgery * BMI + Age + Gender + (1 | sampleID)"	0.769076
post - pre	-0.370697	0.455724	41.3737	-0.813426	0.420631	BMI	P06310	"P06310 ~ surgery * BMI + Age + Gender + (1 | sampleID)"	0.847827
post - pre	-0.141224	0.453676	41.5088	-0.311287	0.75714	BMI	P06312	"P06312 ~ surgery * BMI + Age + Gender + (1 | sampleID)"	0.980565
post - pre	-0.476053	0.389464	42.9886	-1.22233	0.228243	BMI	P06396	"P06396 ~ surgery * BMI + Age + Gender + (1 | sampleID)"	0.743841
post - pre	-0.14493	0.494061	41.163	-0.293344	0.770733	BMI	P06681	"P06681 ~ surgery * BMI + Age + Gender + (1 | sampleID)"	0.980648
post - pre	0.582789	0.462697	41.7404	1.25955	0.21483	BMI	P06727	"P06727 ~ surgery * BMI + Age + Gender + (1 | sampleID)"	0.743841
post - pre	-0.000880231	0.466052	41.7087	-0.0018887	0.998502	BMI	P07225	"P07225 ~ surgery * BMI + Age + Gender + (1 | sampleID)"	0.998502
post - pre	0.671362	0.472635	42.649	1.42047	0.162742	BMI	P07355	"P07355 ~ surgery * BMI + Age + Gender + (1 | sampleID)"	0.743841
post - pre	-0.7527	0.443228	43.8951	-1.69822	0.096545	BMI	P07357	"P07357 ~ surgery * BMI + Age + Gender + (1 | sampleID)"	0.629554
post - pre	-1.28363	0.376317	42.9744	-3.41102	0.00141968	BMI	P07358	"P07358 ~ surgery * BMI + Age + Gender + (1 | sampleID)"	0.117653
post - pre	-0.677955	0.494958	42.1819	-1.36972	0.178022	BMI	P07360	"P07360 ~ surgery * BMI + Age + Gender + (1 | sampleID)"	0.743841
post - pre	-0.148485	0.4908	42.3098	-0.302538	0.763725	BMI	P07478	"P07478 ~ surgery * BMI + Age + Gender + (1 | sampleID)"	0.980565
post - pre	0.545694	0.451238	41.2676	1.20933	0.23342	BMI	P07737	"P07737 ~ surgery * BMI + Age + Gender + (1 | sampleID)"	0.743841
post - pre	0.117505	0.438461	41.7291	0.267993	0.790025	BMI	P07996	"P07996 ~ surgery * BMI + Age + Gender + (1 | sampleID)"	0.981324
post - pre	0.298284	0.476842	42.4518	0.625541	0.534965	BMI	P08185	"P08185 ~ surgery * BMI + Age + Gender + (1 | sampleID)"	0.892649
post - pre	0.858041	0.477597	41.4387	1.79658	0.079694	BMI	P08294	"P08294 ~ surgery * BMI + Age + Gender + (1 | sampleID)"	0.571366
post - pre	0.451929	0.451387	43.9993	1.0012	0.322204	BMI	P08519	"P08519 ~ surgery * BMI + Age + Gender + (1 | sampleID)"	0.769076
post - pre	-0.27358	0.481717	42.649	-0.567927	0.573062	BMI	P08571	"P08571 ~ surgery * BMI + Age + Gender + (1 | sampleID)"	0.909316
post - pre	-0.499268	0.465918	41.0315	-1.07158	0.290171	BMI	P08603	"P08603 ~ surgery * BMI + Age + Gender + (1 | sampleID)"	0.769076
post - pre	0.393388	0.472121	41.0138	0.833236	0.409538	BMI	P08637	"P08637 ~ surgery * BMI + Age + Gender + (1 | sampleID)"	0.847827
post - pre	0.149492	0.49635	41.01	0.301183	0.764797	BMI	P08697	"P08697 ~ surgery * BMI + Age + Gender + (1 | sampleID)"	0.980565
post - pre	0.26013	0.460714	43.6136	0.564624	0.575222	BMI	P09172	"P09172 ~ surgery * BMI + Age + Gender + (1 | sampleID)"	0.909316
post - pre	0.614917	0.461253	41.165	1.33314	0.189816	BMI	P09871	"P09871 ~ surgery * BMI + Age + Gender + (1 | sampleID)"	0.743841
post - pre	-0.14566	0.454581	41.611	-0.320426	0.750249	BMI	P0C0L4	"P0C0L4 ~ surgery * BMI + Age + Gender + (1 | sampleID)"	0.980565
post - pre	-0.337167	0.476201	42.5632	-0.708035	0.482783	BMI	P0C0L5	"P0C0L5 ~ surgery * BMI + Age + Gender + (1 | sampleID)"	0.862623
post - pre	0.372956	0.485263	41.2095	0.768564	0.446535	BMI	P0CF74	"P0CF74 ~ surgery * BMI + Age + Gender + (1 | sampleID)"	0.852228
post - pre	-0.535892	0.441119	41.5227	-1.21484	0.231289	BMI	P0DJI8	"P0DJI8 ~ surgery * BMI + Age + Gender + (1 | sampleID)"	0.743841
post - pre	0.355311	0.475045	42.649	0.747954	0.458593	BMI	P0DJI9	"P0DJI9 ~ surgery * BMI + Age + Gender + (1 | sampleID)"	0.855653
post - pre	-0.505071	0.475161	42.5407	-1.06295	0.293803	BMI	P0DOY3	"P0DOY3 ~ surgery * BMI + Age + Gender + (1 | sampleID)"	0.769076
post - pre	0.155767	0.494683	41.2398	0.314881	0.754439	BMI	P10586	"P10586 ~ surgery * BMI + Age + Gender + (1 | sampleID)"	0.980565
post - pre	-0.151439	0.456309	41.0654	-0.331878	0.741669	BMI	P10643	"P10643 ~ surgery * BMI + Age + Gender + (1 | sampleID)"	0.980565
post - pre	0.139519	0.505378	41.1314	0.276069	0.783877	BMI	P10909	"P10909 ~ surgery * BMI + Age + Gender + (1 | sampleID)"	0.981324
post - pre	0.458633	0.492473	41.0759	0.931286	0.357147	BMI	P11021	"P11021 ~ surgery * BMI + Age + Gender + (1 | sampleID)"	0.798479
post - pre	-0.14645	0.448568	42.649	-0.326483	0.745656	BMI	P12109	"P12109 ~ surgery * BMI + Age + Gender + (1 | sampleID)"	0.980565
post - pre	0.100611	0.47802	41.1737	0.210474	0.834336	BMI	P12111	"P12111 ~ surgery * BMI + Age + Gender + (1 | sampleID)"	0.991732
post - pre	0.363473	0.501679	41.1628	0.724513	0.472849	BMI	P12259	"P12259 ~ surgery * BMI + Age + Gender + (1 | sampleID)"	0.857434
post - pre	0.24668	0.468802	41.424	0.526192	0.601561	BMI	P12830	"P12830 ~ surgery * BMI + Age + Gender + (1 | sampleID)"	0.919393
post - pre	-0.4618	0.423956	41.1069	-1.08926	0.282382	BMI	P13671	"P13671 ~ surgery * BMI + Age + Gender + (1 | sampleID)"	0.769076
post - pre	-0.292823	0.482452	41.7566	-0.606947	0.547172	BMI	P13796	"P13796 ~ surgery * BMI + Age + Gender + (1 | sampleID)"	0.892649
post - pre	-0.518908	0.451599	42.649	-1.14905	0.25694	BMI	P14151	"P14151 ~ surgery * BMI + Age + Gender + (1 | sampleID)"	0.765926
post - pre	-0.946505	0.476647	41.0094	-1.98576	0.0537734	BMI	P14618	"P14618 ~ surgery * BMI + Age + Gender + (1 | sampleID)"	0.480888
post - pre	0.129809	0.467875	41.02	0.277444	0.782833	BMI	P14625	"P14625 ~ surgery * BMI + Age + Gender + (1 | sampleID)"	0.981324
post - pre	0.285878	0.468673	41.5437	0.609973	0.545202	BMI	P14923	"P14923 ~ surgery * BMI + Age + Gender + (1 | sampleID)"	0.892649
post - pre	-0.169622	0.488297	41.8403	-0.347375	0.730051	BMI	P15151	"P15151 ~ surgery * BMI + Age + Gender + (1 | sampleID)"	0.980565
post - pre	0.235668	0.484881	41.1003	0.486033	0.629525	BMI	P15169	"P15169 ~ surgery * BMI + Age + Gender + (1 | sampleID)"	0.93318
post - pre	0.192907	0.469304	42.649	0.411048	0.683095	BMI	P15924	"P15924 ~ surgery * BMI + Age + Gender + (1 | sampleID)"	0.963103
post - pre	0.371015	0.467161	42.649	0.794191	0.431481	BMI	P16035	"P16035 ~ surgery * BMI + Age + Gender + (1 | sampleID)"	0.847827
post - pre	0.0874623	0.426594	41.8843	0.205024	0.838546	BMI	P16070	"P16070 ~ surgery * BMI + Age + Gender + (1 | sampleID)"	0.991732
post - pre	0.027834	0.497274	42.649	0.0559732	0.955625	BMI	P17936	"P17936 ~ surgery * BMI + Age + Gender + (1 | sampleID)"	0.992679
post - pre	0.465218	0.417989	42.649	1.11299	0.271946	BMI	P18065	"P18065 ~ surgery * BMI + Age + Gender + (1 | sampleID)"	0.769076
post - pre	0.0287377	0.490057	42.067	0.0586415	0.953515	BMI	P19021	"P19021 ~ surgery * BMI + Age + Gender + (1 | sampleID)"	0.992679
post - pre	0.511614	0.483422	41.04	1.05832	0.2961	BMI	P19652	"P19652 ~ surgery * BMI + Age + Gender + (1 | sampleID)"	0.769076
post - pre	0.54259	0.464155	41.0069	1.16898	0.249161	BMI	P19823	"P19823 ~ surgery * BMI + Age + Gender + (1 | sampleID)"	0.760172
post - pre	0.859546	0.422116	41.3457	2.03628	0.0481616	BMI	P19827	"P19827 ~ surgery * BMI + Age + Gender + (1 | sampleID)"	0.478834
post - pre	0.161359	0.337591	43.9505	0.477972	0.635039	BMI	P20742	"P20742 ~ surgery * BMI + Age + Gender + (1 | sampleID)"	0.93318
post - pre	0.920289	0.471862	42.649	1.95034	0.0577282	BMI	P20851	"P20851 ~ surgery * BMI + Age + Gender + (1 | sampleID)"	0.48835
post - pre	-0.162809	0.493201	41.0084	-0.330108	0.742999	BMI	P21333	"P21333 ~ surgery * BMI + Age + Gender + (1 | sampleID)"	0.980565
post - pre	0.0126983	0.482649	41.0246	0.0263095	0.979138	BMI	P22105	"P22105 ~ surgery * BMI + Age + Gender + (1 | sampleID)"	0.995033
post - pre	0.562291	0.470042	41.4306	1.19626	0.238398	BMI	P22352	"P22352 ~ surgery * BMI + Age + Gender + (1 | sampleID)"	0.743841
post - pre	0.0697541	0.485724	41.0072	0.143608	0.886513	BMI	P22792	"P22792 ~ surgery * BMI + Age + Gender + (1 | sampleID)"	0.992015
post - pre	-0.68791	0.478716	41.199	-1.43699	0.158272	BMI	P22891	"P22891 ~ surgery * BMI + Age + Gender + (1 | sampleID)"	0.743841
post - pre	0.165156	0.442328	41.6895	0.37338	0.710758	BMI	P23142	"P23142 ~ surgery * BMI + Age + Gender + (1 | sampleID)"	0.980565
post - pre	-0.47408	0.462776	42.649	-1.02443	0.31141	BMI	P24592	"P24592 ~ surgery * BMI + Age + Gender + (1 | sampleID)"	0.769076
post - pre	-0.545631	0.467781	41.1883	-1.16642	0.250152	BMI	P24593	"P24593 ~ surgery * BMI + Age + Gender + (1 | sampleID)"	0.760172
post - pre	-0.866089	0.433074	41.9733	-1.99986	0.0520139	BMI	P25311	"P25311 ~ surgery * BMI + Age + Gender + (1 | sampleID)"	0.478834
post - pre	-1.49832	0.422079	41.0493	-3.54987	0.000982738	BMI	P26927	"P26927 ~ surgery * BMI + Age + Gender + (1 | sampleID)"	0.117653
post - pre	0.0481646	0.461619	43.7128	0.104338	0.917378	BMI	P27169	"P27169 ~ surgery * BMI + Age + Gender + (1 | sampleID)"	0.992015
post - pre	-0.374987	0.450377	41.2336	-0.832607	0.409863	BMI	P27918	"P27918 ~ surgery * BMI + Age + Gender + (1 | sampleID)"	0.847827
post - pre	-0.41735	0.461236	41.1414	-0.904851	0.370813	BMI	P29508	"P29508 ~ surgery * BMI + Age + Gender + (1 | sampleID)"	0.806003
post - pre	1.00117	0.47052	41.4297	2.1278	0.0393491	BMI	P29622	"P29622 ~ surgery * BMI + Age + Gender + (1 | sampleID)"	0.478834
post - pre	-0.244322	0.420544	42.649	-0.580966	0.564321	BMI	P30043	"P30043 ~ surgery * BMI + Age + Gender + (1 | sampleID)"	0.907247
post - pre	-0.0535118	0.490114	42.649	-0.109182	0.91357	BMI	P32119	"P32119 ~ surgery * BMI + Age + Gender + (1 | sampleID)"	0.992015
post - pre	1.20038	0.453003	42.5578	2.64983	0.0112578	BMI	P33151	"P33151 ~ surgery * BMI + Age + Gender + (1 | sampleID)"	0.271053
post - pre	0.868541	0.467823	41.0635	1.85656	0.0705582	BMI	P33908	"P33908 ~ surgery * BMI + Age + Gender + (1 | sampleID)"	0.552118
post - pre	-0.250491	0.488394	42.649	-0.512887	0.610677	BMI	P35542	"P35542 ~ surgery * BMI + Age + Gender + (1 | sampleID)"	0.927873
post - pre	-0.0707811	0.454383	42.3536	-0.155774	0.876951	BMI	P35858	"P35858 ~ surgery * BMI + Age + Gender + (1 | sampleID)"	0.992015
post - pre	0.410648	0.414982	41.0893	0.989555	0.328184	BMI	P36955	"P36955 ~ surgery * BMI + Age + Gender + (1 | sampleID)"	0.769076
post - pre	-0.08819	0.430579	43.8514	-0.204817	0.838663	BMI	P36980	"P36980 ~ surgery * BMI + Age + Gender + (1 | sampleID)"	0.991732
post - pre	-0.0372685	0.409292	42.1619	-0.0910562	0.927879	BMI	P43251	"P43251 ~ surgery * BMI + Age + Gender + (1 | sampleID)"	0.992015
post - pre	-0.104782	0.472867	42.649	-0.221588	0.825692	BMI	P43652	"P43652 ~ surgery * BMI + Age + Gender + (1 | sampleID)"	0.991732
post - pre	-0.83703	0.415794	42.3811	-2.01309	0.0504855	BMI	P47929	"P47929 ~ surgery * BMI + Age + Gender + (1 | sampleID)"	0.478834
post - pre	1.37837	0.454626	41.2468	3.03189	0.00418832	BMI	P48740	"P48740 ~ surgery * BMI + Age + Gender + (1 | sampleID)"	0.181379
post - pre	0.358873	0.48647	42.649	0.737708	0.464732	BMI	P49747	"P49747 ~ surgery * BMI + Age + Gender + (1 | sampleID)"	0.855653
post - pre	0.0945514	0.504679	41.4647	0.18735	0.8523	BMI	P49908	"P49908 ~ surgery * BMI + Age + Gender + (1 | sampleID)"	0.992015
post - pre	0.483904	0.484799	41.0191	0.998153	0.324057	BMI	P51884	"P51884 ~ surgery * BMI + Age + Gender + (1 | sampleID)"	0.769076
post - pre	0.173091	0.48769	41.019	0.354921	0.724468	BMI	P54108	"P54108 ~ surgery * BMI + Age + Gender + (1 | sampleID)"	0.980565
post - pre	-1.24091	0.438358	41.12	-2.83082	0.00715298	BMI	P55056	"P55056 ~ surgery * BMI + Age + Gender + (1 | sampleID)"	0.223888
post - pre	0.414287	0.477991	42.649	0.866726	0.390942	BMI	P55058	"P55058 ~ surgery * BMI + Age + Gender + (1 | sampleID)"	0.832415
post - pre	0.769079	0.465632	42.649	1.65169	0.105943	BMI	P59665	"P59665 ~ surgery * BMI + Age + Gender + (1 | sampleID)"	0.671717
post - pre	-0.239165	0.47488	42.649	-0.503632	0.617111	BMI	P61626	"P61626 ~ surgery * BMI + Age + Gender + (1 | sampleID)"	0.928634
post - pre	0.0396052	0.493137	42.649	0.0803127	0.936364	BMI	P61769	"P61769 ~ surgery * BMI + Age + Gender + (1 | sampleID)"	0.992015
post - pre	-0.0248272	0.495474	41.1425	-0.050108	0.960279	BMI	P62328	"P62328 ~ surgery * BMI + Age + Gender + (1 | sampleID)"	0.992679
post - pre	-0.256708	0.488773	42.649	-0.525209	0.602158	BMI	P62937	"P62937 ~ surgery * BMI + Age + Gender + (1 | sampleID)"	0.919393
post - pre	0.0779068	0.482799	42.649	0.161365	0.872568	BMI	P68871	"P68871 ~ surgery * BMI + Age + Gender + (1 | sampleID)"	0.992015
post - pre	0.256002	0.472968	42.4113	0.541266	0.591156	BMI	P69905	"P69905 ~ surgery * BMI + Age + Gender + (1 | sampleID)"	0.919393
post - pre	0.336292	0.452908	41.8159	0.742517	0.461925	BMI	P80108	"P80108 ~ surgery * BMI + Age + Gender + (1 | sampleID)"	0.855653
post - pre	-0.29741	0.464416	42.649	-0.640394	0.525342	BMI	P81605	"P81605 ~ surgery * BMI + Age + Gender + (1 | sampleID)"	0.892649
post - pre	-0.43664	0.476582	41.0158	-0.916191	0.364923	BMI	P98160	"P98160 ~ surgery * BMI + Age + Gender + (1 | sampleID)"	0.804371
post - pre	-0.303003	0.47696	42.238	-0.63528	0.528673	BMI	Q02985	"Q02985 ~ surgery * BMI + Age + Gender + (1 | sampleID)"	0.892649
post - pre	-0.222826	0.440416	43.9427	-0.505946	0.615424	BMI	Q03591	"Q03591 ~ surgery * BMI + Age + Gender + (1 | sampleID)"	0.928634
post - pre	0.0758435	0.496505	42.649	0.152755	0.879312	BMI	Q04756	"Q04756 ~ surgery * BMI + Age + Gender + (1 | sampleID)"	0.992015
post - pre	1.14244	0.417758	41.008	2.7347	0.00917949	BMI	Q06033	"Q06033 ~ surgery * BMI + Age + Gender + (1 | sampleID)"	0.246588
post - pre	0.338654	0.469626	41.0734	0.721113	0.474925	BMI	Q06830	"Q06830 ~ surgery * BMI + Age + Gender + (1 | sampleID)"	0.857434
post - pre	-0.43411	0.389696	43.5958	-1.11397	0.271395	BMI	Q08380	"Q08380 ~ surgery * BMI + Age + Gender + (1 | sampleID)"	0.769076
post - pre	0.0423353	0.461839	42.649	0.0916667	0.927392	BMI	Q08554	"Q08554 ~ surgery * BMI + Age + Gender + (1 | sampleID)"	0.992015
post - pre	0.0378841	0.467216	42.649	0.0810848	0.935754	BMI	Q08830	"Q08830 ~ surgery * BMI + Age + Gender + (1 | sampleID)"	0.992015
post - pre	0.140974	0.473887	42.843	0.297484	0.767535	BMI	Q12805	"Q12805 ~ surgery * BMI + Age + Gender + (1 | sampleID)"	0.980565
post - pre	-0.757786	0.476975	42.649	-1.58873	0.119508	BMI	Q12913	"Q12913 ~ surgery * BMI + Age + Gender + (1 | sampleID)"	0.705771
post - pre	0.153583	0.453702	42.4036	0.338511	0.736648	BMI	Q13103	"Q13103 ~ surgery * BMI + Age + Gender + (1 | sampleID)"	0.980565
post - pre	0.524478	0.419203	42.649	1.25113	0.217706	BMI	Q13790	"Q13790 ~ surgery * BMI + Age + Gender + (1 | sampleID)"	0.743841
post - pre	0.423006	0.433044	42.649	0.976819	0.334167	BMI	Q13822	"Q13822 ~ surgery * BMI + Age + Gender + (1 | sampleID)"	0.769076
post - pre	-0.355774	0.448791	41.3369	-0.792738	0.432457	BMI	Q14515	"Q14515 ~ surgery * BMI + Age + Gender + (1 | sampleID)"	0.847827
post - pre	-0.358581	0.325011	43.792	-1.10329	0.275928	BMI	Q14520	"Q14520 ~ surgery * BMI + Age + Gender + (1 | sampleID)"	0.769076
post - pre	-0.433173	0.496997	41.2452	-0.871581	0.388483	BMI	Q14624	"Q14624 ~ surgery * BMI + Age + Gender + (1 | sampleID)"	0.832415
post - pre	0.270441	0.496086	41.8095	0.545148	0.588548	BMI	Q14766	"Q14766 ~ surgery * BMI + Age + Gender + (1 | sampleID)"	0.919393
post - pre	-0.585871	0.448517	42.1107	-1.30624	0.19856	BMI	Q15485	"Q15485 ~ surgery * BMI + Age + Gender + (1 | sampleID)"	0.743841
post - pre	-0.620892	0.467155	42.0057	-1.32909	0.190992	BMI	Q15582	"Q15582 ~ surgery * BMI + Age + Gender + (1 | sampleID)"	0.743841
post - pre	-0.13714	0.447203	43.9308	-0.306661	0.76055	BMI	Q16610	"Q16610 ~ surgery * BMI + Age + Gender + (1 | sampleID)"	0.980565
post - pre	0.0700071	0.481043	41.8983	0.145532	0.884989	BMI	Q5T749	"Q5T749 ~ surgery * BMI + Age + Gender + (1 | sampleID)"	0.992015
post - pre	-0.0330105	0.475061	41.6405	-0.0694868	0.944935	BMI	Q6EMK4	"Q6EMK4 ~ surgery * BMI + Age + Gender + (1 | sampleID)"	0.992679
post - pre	0.0417607	0.467217	42.3521	0.0893819	0.9292	BMI	Q6UX71	"Q6UX71 ~ surgery * BMI + Age + Gender + (1 | sampleID)"	0.992015
post - pre	0.181751	0.491426	41.9413	0.369843	0.71336	BMI	Q6UXB8	"Q6UXB8 ~ surgery * BMI + Age + Gender + (1 | sampleID)"	0.980565
post - pre	0.291009	0.479415	41.0069	0.607007	0.547193	BMI	Q6UY14	"Q6UY14 ~ surgery * BMI + Age + Gender + (1 | sampleID)"	0.892649
post - pre	-0.726333	0.474276	41.7561	-1.53146	0.133198	BMI	Q86VB7	"Q86VB7 ~ surgery * BMI + Age + Gender + (1 | sampleID)"	0.706629
post - pre	-0.584349	0.469512	42.649	-1.24459	0.220079	BMI	Q8IUL8	"Q8IUL8 ~ surgery * BMI + Age + Gender + (1 | sampleID)"	0.743841
post - pre	-0.974323	0.423888	41.609	-2.29854	0.0266247	BMI	Q8WVV4	"Q8WVV4 ~ surgery * BMI + Age + Gender + (1 | sampleID)"	0.416243
post - pre	-0.483284	0.489137	41.1176	-0.988035	0.328914	BMI	Q92496	"Q92496 ~ surgery * BMI + Age + Gender + (1 | sampleID)"	0.769076
post - pre	0.071189	0.466232	41.0849	0.15269	0.87939	BMI	Q92954	"Q92954 ~ surgery * BMI + Age + Gender + (1 | sampleID)"	0.992015
post - pre	0.0135962	0.418999	43.7704	0.0324492	0.974261	BMI	Q96IY4	"Q96IY4 ~ surgery * BMI + Age + Gender + (1 | sampleID)"	0.993302
post - pre	-0.549206	0.441355	41.4855	-1.24436	0.220351	BMI	Q96KN2	"Q96KN2 ~ surgery * BMI + Age + Gender + (1 | sampleID)"	0.743841
post - pre	0.381319	0.502748	41.0078	0.758469	0.452508	BMI	Q96PD5	"Q96PD5 ~ surgery * BMI + Age + Gender + (1 | sampleID)"	0.855653
post - pre	-0.560937	0.469307	42.649	-1.19524	0.238595	BMI	Q99969	"Q99969 ~ surgery * BMI + Age + Gender + (1 | sampleID)"	0.743841
post - pre	-0.554115	0.459855	41.0078	-1.20498	0.23512	BMI	Q9BWP8	"Q9BWP8 ~ surgery * BMI + Age + Gender + (1 | sampleID)"	0.743841
post - pre	-0.515808	0.457427	41.007	-1.12763	0.266032	BMI	Q9BXR6	"Q9BXR6 ~ surgery * BMI + Age + Gender + (1 | sampleID)"	0.769076
post - pre	0.0020437	0.490873	41.1008	0.0041634	0.996698	BMI	Q9H299	"Q9H299 ~ surgery * BMI + Age + Gender + (1 | sampleID)"	0.998502
post - pre	-0.328629	0.472699	42.649	-0.695219	0.490689	BMI	Q9H4G4	"Q9H4G4 ~ surgery * BMI + Age + Gender + (1 | sampleID)"	0.867715
post - pre	-0.100588	0.494011	41.6336	-0.203616	0.839646	BMI	Q9HDC9	"Q9HDC9 ~ surgery * BMI + Age + Gender + (1 | sampleID)"	0.991732
post - pre	0.883329	0.449498	42.649	1.96514	0.0559325	BMI	Q9NQ79	"Q9NQ79 ~ surgery * BMI + Age + Gender + (1 | sampleID)"	0.486302
post - pre	-0.0268641	0.450413	41.7777	-0.0596433	0.952724	BMI	Q9NZP8	"Q9NZP8 ~ surgery * BMI + Age + Gender + (1 | sampleID)"	0.992679
post - pre	-0.207715	0.485799	42.649	-0.427574	0.671113	BMI	Q9UGM5	"Q9UGM5 ~ surgery * BMI + Age + Gender + (1 | sampleID)"	0.95481
post - pre	-0.692469	0.482597	41.5159	-1.43488	0.158812	BMI	Q9UHG3	"Q9UHG3 ~ surgery * BMI + Age + Gender + (1 | sampleID)"	0.743841
post - pre	-0.14805	0.478161	41.0404	-0.309623	0.758414	BMI	Q9UK55	"Q9UK55 ~ surgery * BMI + Age + Gender + (1 | sampleID)"	0.980565
post - pre	0.846364	0.410248	43.433	2.06305	0.0451178	BMI	Q9Y490	"Q9Y490 ~ surgery * BMI + Age + Gender + (1 | sampleID)"	0.478834
post - pre	-0.420693	0.4977	41.3827	-0.845275	0.402818	BMI	Q9Y646	"Q9Y646 ~ surgery * BMI + Age + Gender + (1 | sampleID)"	0.846189
post - pre	0.0211763	0.488279	41.0081	0.0433693	0.965618	BMI	Q9Y6R7	"Q9Y6R7 ~ surgery * BMI + Age + Gender + (1 | sampleID)"	0.992679
post - pre	0.0386895	0.302029	23.2683	0.128099	0.899172	CFT	A0A075B6H7	"A0A075B6H7 ~ surgery * CFT + Age + Gender + (1 | sampleID)"	0.923388
post - pre	-0.0663752	0.148352	22.3051	-0.447416	0.658889	CFT	A0A075B6I0	"A0A075B6I0 ~ surgery * CFT + Age + Gender + (1 | sampleID)"	0.834949
post - pre	0.182896	0.211884	22.6602	0.863186	0.39708	CFT	A0A075B6I9	"A0A075B6I9 ~ surgery * CFT + Age + Gender + (1 | sampleID)"	0.624553
post - pre	0.401321	0.261112	23.0328	1.53697	0.137926	CFT	A0A075B6J9	"A0A075B6J9 ~ surgery * CFT + Age + Gender + (1 | sampleID)"	0.325787
post - pre	-0.0592811	0.224484	22.733	-0.264077	0.7941	CFT	A0A075B6K4	"A0A075B6K4 ~ surgery * CFT + Age + Gender + (1 | sampleID)"	0.877641
post - pre	-0.0537233	0.158329	22.4003	-0.339313	0.737534	CFT	A0A075B6K5	"A0A075B6K5 ~ surgery * CFT + Age + Gender + (1 | sampleID)"	0.870963
post - pre	0.0658504	0.297619	23.2683	0.221257	0.826822	CFT	A0A075B6Q5	"A0A075B6Q5 ~ surgery * CFT + Age + Gender + (1 | sampleID)"	0.892398
post - pre	-0.03372	0.246602	22.8227	-0.136739	0.892436	CFT	A0A075B6S2	"A0A075B6S2 ~ surgery * CFT + Age + Gender + (1 | sampleID)"	0.923388
post - pre	-0.0706421	0.148536	22.4217	-0.475589	0.638968	CFT	A0A075B7B6	"A0A075B7B6 ~ surgery * CFT + Age + Gender + (1 | sampleID)"	0.823033
post - pre	-0.0321303	0.197187	22.5328	-0.162943	0.872015	CFT	A0A075B7D0	"A0A075B7D0 ~ surgery * CFT + Age + Gender + (1 | sampleID)"	0.918993
post - pre	-0.146641	0.200333	22.7162	-0.731987	0.471661	CFT	A0A087WSY4	"A0A087WSY4 ~ surgery * CFT + Age + Gender + (1 | sampleID)"	0.696368
post - pre	0.258132	0.222034	22.7516	1.16258	0.257052	CFT	A0A087WW87	"A0A087WW87 ~ surgery * CFT + Age + Gender + (1 | sampleID)"	0.478912
post - pre	-0.40205	0.255482	23.0772	-1.57369	0.129169	CFT	A0A0A0MRZ8	"A0A0A0MRZ8 ~ surgery * CFT + Age + Gender + (1 | sampleID)"	0.308626
post - pre	0.0465254	0.24965	22.9029	0.186362	0.853802	CFT	A0A0A0MRZ9	"A0A0A0MRZ9 ~ surgery * CFT + Age + Gender + (1 | sampleID)"	0.905547
post - pre	0.0647199	0.256496	22.9646	0.252324	0.803036	CFT	A0A0A0MS15	"A0A0A0MS15 ~ surgery * CFT + Age + Gender + (1 | sampleID)"	0.877641
post - pre	-0.0241187	0.0807616	22.0888	-0.298641	0.768006	CFT	A0A0A0MT36	"A0A0A0MT36 ~ surgery * CFT + Age + Gender + (1 | sampleID)"	0.870963
post - pre	-0.00961819	0.225027	22.7423	-0.0427425	0.96628	CFT	A0A0B4J1U7	"A0A0B4J1U7 ~ surgery * CFT + Age + Gender + (1 | sampleID)"	0.969377
post - pre	0.332277	0.181865	22.4883	1.82706	0.0809936	CFT	A0A0B4J1V0	"A0A0B4J1V0 ~ surgery * CFT + Age + Gender + (1 | sampleID)"	0.230464
post - pre	0.145803	0.244742	22.9521	0.59574	0.557178	CFT	A0A0B4J1V2	"A0A0B4J1V2 ~ surgery * CFT + Age + Gender + (1 | sampleID)"	0.771667
post - pre	0.514893	0.202228	22.6046	2.5461	0.018191	CFT	A0A0B4J1V6	"A0A0B4J1V6 ~ surgery * CFT + Age + Gender + (1 | sampleID)"	0.0790802
post - pre	-0.416035	0.278972	23.1686	-1.49131	0.149371	CFT	A0A0B4J1V7	"A0A0B4J1V7 ~ surgery * CFT + Age + Gender + (1 | sampleID)"	0.333951
post - pre	0.582855	0.237389	22.9326	2.45528	0.0220846	CFT	A0A0B4J1X5	"A0A0B4J1X5 ~ surgery * CFT + Age + Gender + (1 | sampleID)"	0.0921662
post - pre	-0.0718461	0.173217	22.4417	-0.414775	0.682245	CFT	A0A0B4J1X8	"A0A0B4J1X8 ~ surgery * CFT + Age + Gender + (1 | sampleID)"	0.844043
post - pre	-0.273671	0.172295	22.4759	-1.58839	0.126168	CFT	A0A0B4J1Y8	"A0A0B4J1Y8 ~ surgery * CFT + Age + Gender + (1 | sampleID)"	0.303774
post - pre	-0.458378	0.243104	22.9218	-1.88552	0.0720969	CFT	A0A0B4J1Y9	"A0A0B4J1Y9 ~ surgery * CFT + Age + Gender + (1 | sampleID)"	0.209255
post - pre	0.540663	0.17565	22.5028	3.07806	0.00540531	CFT	A0A0B4J2B5	"A0A0B4J2B5 ~ surgery * CFT + Age + Gender + (1 | sampleID)"	0.0375969
post - pre	0.588141	0.253684	23.0316	2.3184	0.0296566	CFT	A0A0B4J2D9	"A0A0B4J2D9 ~ surgery * CFT + Age + Gender + (1 | sampleID)"	0.111837
post - pre	0.105569	0.252719	22.887	0.417732	0.680036	CFT	A0A0B4J2H0	"A0A0B4J2H0 ~ surgery * CFT + Age + Gender + (1 | sampleID)"	0.844043
post - pre	0.208829	0.143367	22.3197	1.45661	0.159149	CFT	A0A0C4DH24	"A0A0C4DH24 ~ surgery * CFT + Age + Gender + (1 | sampleID)"	0.345928
post - pre	0.208678	0.261084	22.9547	0.799274	0.432325	CFT	A0A0C4DH25	"A0A0C4DH25 ~ surgery * CFT + Age + Gender + (1 | sampleID)"	0.666589
post - pre	-0.0290728	0.217188	22.7506	-0.13386	0.89469	CFT	A0A0C4DH29	"A0A0C4DH29 ~ surgery * CFT + Age + Gender + (1 | sampleID)"	0.923388
post - pre	-0.103181	0.210589	22.7227	-0.489962	0.628858	CFT	A0A0C4DH31	"A0A0C4DH31 ~ surgery * CFT + Age + Gender + (1 | sampleID)"	0.82164
post - pre	0.0928727	0.283757	23.2683	0.327296	0.74637	CFT	A0A0C4DH32	"A0A0C4DH32 ~ surgery * CFT + Age + Gender + (1 | sampleID)"	0.870963
post - pre	0.436486	0.231622	22.9967	1.88447	0.0722032	CFT	A0A0C4DH34	"A0A0C4DH34 ~ surgery * CFT + Age + Gender + (1 | sampleID)"	0.209255
post - pre	0.481331	0.269977	23.1301	1.78286	0.0877408	CFT	A0A0C4DH35	"A0A0C4DH35 ~ surgery * CFT + Age + Gender + (1 | sampleID)"	0.238808
post - pre	0.592935	0.197184	22.585	3.00702	0.00636732	CFT	A0A0C4DH36	"A0A0C4DH36 ~ surgery * CFT + Age + Gender + (1 | sampleID)"	0.0387567
post - pre	-0.144101	0.261105	23.0799	-0.551889	0.586329	CFT	A0A0C4DH38	"A0A0C4DH38 ~ surgery * CFT + Age + Gender + (1 | sampleID)"	0.790398
post - pre	0.25713	0.270763	23.1188	0.949648	0.352114	CFT	A0A0C4DH39	"A0A0C4DH39 ~ surgery * CFT + Age + Gender + (1 | sampleID)"	0.58974
post - pre	0.606512	0.164845	22.4546	3.67928	0.00128082	CFT	A0A0C4DH41	"A0A0C4DH41 ~ surgery * CFT + Age + Gender + (1 | sampleID)"	0.0129322
post - pre	0.612958	0.258598	23.0309	2.37031	0.0265245	CFT	A0A0C4DH43	"A0A0C4DH43 ~ surgery * CFT + Age + Gender + (1 | sampleID)"	0.103777
post - pre	-0.0888876	0.233636	22.7745	-0.380454	0.707134	CFT	A0A0C4DH67	"A0A0C4DH67 ~ surgery * CFT + Age + Gender + (1 | sampleID)"	0.849642
post - pre	0.636621	0.147049	22.3652	4.3293	0.000261454	CFT	A0A0C4DH68	"A0A0C4DH68 ~ surgery * CFT + Age + Gender + (1 | sampleID)"	0.00454639
post - pre	0.0448222	0.136942	22.2577	0.327307	0.746494	CFT	A0A0G2JRQ6	"A0A0G2JRQ6 ~ surgery * CFT + Age + Gender + (1 | sampleID)"	0.870963
post - pre	0.508741	0.267143	23.0913	1.90438	0.0693933	CFT	A0A0J9YX35	"A0A0J9YX35 ~ surgery * CFT + Age + Gender + (1 | sampleID)"	0.206858
post - pre	0.0203748	0.200835	22.6606	0.10145	0.920085	CFT	A0A0J9YY99	"A0A0J9YY99 ~ surgery * CFT + Age + Gender + (1 | sampleID)"	0.931996
post - pre	-0.451688	0.143295	22.3475	-3.15216	0.00456491	CFT	A0M8Q6	"A0M8Q6 ~ surgery * CFT + Age + Gender + (1 | sampleID)"	0.0332283
post - pre	-0.754445	0.191279	22.6311	-3.94421	0.000661944	CFT	B9A064	"B9A064 ~ surgery * CFT + Age + Gender + (1 | sampleID)"	0.00828754
post - pre	-0.420203	0.236871	22.8262	-1.77397	0.0894102	CFT	O00151	"O00151 ~ surgery * CFT + Age + Gender + (1 | sampleID)"	0.241253
post - pre	-0.435077	0.269009	23.1272	-1.61733	0.119367	CFT	O00391	"O00391 ~ surgery * CFT + Age + Gender + (1 | sampleID)"	0.294188
post - pre	0.232083	0.185058	22.5933	1.25411	0.222623	CFT	O00533	"O00533 ~ surgery * CFT + Age + Gender + (1 | sampleID)"	0.444828
post - pre	-0.10305	0.28145	23.1792	-0.366139	0.717582	CFT	O14498	"O14498 ~ surgery * CFT + Age + Gender + (1 | sampleID)"	0.855019
post - pre	-0.234226	0.285058	23.2683	-0.821679	0.4196	CFT	O14786	"O14786 ~ surgery * CFT + Age + Gender + (1 | sampleID)"	0.656674
post - pre	-0.634851	0.216755	22.7283	-2.92888	0.00760588	CFT	O14791	"O14791 ~ surgery * CFT + Age + Gender + (1 | sampleID)"	0.0437488
post - pre	0.055246	0.264096	22.9638	0.209189	0.836145	CFT	O43866	"O43866 ~ surgery * CFT + Age + Gender + (1 | sampleID)"	0.897145
post - pre	-0.296023	0.272178	23.0695	-1.08761	0.288001	CFT	O75460	"O75460 ~ surgery * CFT + Age + Gender + (1 | sampleID)"	0.521066
post - pre	-0.179957	0.2892	23.1962	-0.622257	0.539842	CFT	O75636	"O75636 ~ surgery * CFT + Age + Gender + (1 | sampleID)"	0.768048
post - pre	-0.229827	0.143451	22.2996	-1.60213	0.123198	CFT	O75882	"O75882 ~ surgery * CFT + Age + Gender + (1 | sampleID)"	0.298922
post - pre	-0.538887	0.170222	22.4459	-3.16578	0.00440442	CFT	O95445	"O95445 ~ surgery * CFT + Age + Gender + (1 | sampleID)"	0.0328234
post - pre	0.333021	0.281785	23.2683	1.18183	0.249213	CFT	P00338	"P00338 ~ surgery * CFT + Age + Gender + (1 | sampleID)"	0.473149
post - pre	0.168559	0.243833	23.118	0.691289	0.496268	CFT	P00450	"P00450 ~ surgery * CFT + Age + Gender + (1 | sampleID)"	0.7238
post - pre	0.390862	0.197542	22.5526	1.97862	0.0601982	CFT	P00488	"P00488 ~ surgery * CFT + Age + Gender + (1 | sampleID)"	0.186555
post - pre	-0.158428	0.262791	23.0942	-0.602866	0.552473	CFT	P00558	"P00558 ~ surgery * CFT + Age + Gender + (1 | sampleID)"	0.771667
post - pre	-1.04658	0.210022	22.9172	-4.98319	4.91045e-05	CFT	P00734	"P00734 ~ surgery * CFT + Age + Gender + (1 | sampleID)"	0.00139725
post - pre	-0.356995	0.248778	22.9166	-1.43499	0.164797	CFT	P00736	"P00736 ~ surgery * CFT + Age + Gender + (1 | sampleID)"	0.355735
post - pre	-1.20605	0.160361	22.5707	-7.5208	1.3742e-07	CFT	P00738	"P00738 ~ surgery * CFT + Age + Gender + (1 | sampleID)"	1.43375e-05
post - pre	0.239365	0.142347	22.3525	1.68156	0.106575	CFT	P00739	"P00739 ~ surgery * CFT + Age + Gender + (1 | sampleID)"	0.273426
post - pre	-0.0663943	0.212824	22.6692	-0.311968	0.757916	CFT	P00740	"P00740 ~ surgery * CFT + Age + Gender + (1 | sampleID)"	0.870963
post - pre	-0.631933	0.179872	22.6047	-3.51324	0.00190267	CFT	P00742	"P00742 ~ surgery * CFT + Age + Gender + (1 | sampleID)"	0.0180466
post - pre	-0.828034	0.183773	22.6052	-4.50574	0.000165529	CFT	P00746	"P00746 ~ surgery * CFT + Age + Gender + (1 | sampleID)"	0.00304768
post - pre	-0.617245	0.190386	22.5614	-3.24207	0.00365886	CFT	P00747	"P00747 ~ surgery * CFT + Age + Gender + (1 | sampleID)"	0.0296141
post - pre	-0.770637	0.131224	22.2997	-5.8727	6.22164e-06	CFT	P00748	"P00748 ~ surgery * CFT + Age + Gender + (1 | sampleID)"	0.000278196
post - pre	-0.824603	0.116243	22.2733	-7.09381	3.80756e-07	CFT	P00751	"P00751 ~ surgery * CFT + Age + Gender + (1 | sampleID)"	2.38353e-05
post - pre	0.161188	0.269013	23.055	0.599182	0.554894	CFT	P00915	"P00915 ~ surgery * CFT + Age + Gender + (1 | sampleID)"	0.771667
post - pre	0.58123	0.286893	23.2683	2.02595	0.054385	CFT	P00918	"P00918 ~ surgery * CFT + Age + Gender + (1 | sampleID)"	0.171944
post - pre	0.168291	0.224822	22.6962	0.748554	0.461814	CFT	P01008	"P01008 ~ surgery * CFT + Age + Gender + (1 | sampleID)"	0.694941
post - pre	0.271016	0.179352	22.4385	1.51109	0.144722	CFT	P01009	"P01009 ~ surgery * CFT + Age + Gender + (1 | sampleID)"	0.328626
post - pre	0.081865	0.205021	22.7143	0.399302	0.693401	CFT	P01011	"P01011 ~ surgery * CFT + Age + Gender + (1 | sampleID)"	0.847791
post - pre	-0.501371	0.285805	23.2683	-1.75424	0.092552	CFT	P01019	"P01019 ~ surgery * CFT + Age + Gender + (1 | sampleID)"	0.243554
post - pre	0.848155	0.207563	22.7272	4.08625	0.000463011	CFT	P01023	"P01023 ~ surgery * CFT + Age + Gender + (1 | sampleID)"	0.00638488
post - pre	-0.65762	0.257071	23.004	-2.55813	0.017577	CFT	P01024	"P01024 ~ surgery * CFT + Age + Gender + (1 | sampleID)"	0.0779078
post - pre	-0.0914846	0.215814	22.7693	-0.423905	0.675613	CFT	P01031	"P01031 ~ surgery * CFT + Age + Gender + (1 | sampleID)"	0.844043
post - pre	-0.015986	0.24136	22.8213	-0.0662329	0.947769	CFT	P01034	"P01034 ~ surgery * CFT + Age + Gender + (1 | sampleID)"	0.953864
post - pre	-0.314081	0.224311	22.7187	-1.4002	0.174962	CFT	P01042	"P01042 ~ surgery * CFT + Age + Gender + (1 | sampleID)"	0.371149
post - pre	-0.420392	0.255546	23.0774	-1.64507	0.113509	CFT	P01591	"P01591 ~ surgery * CFT + Age + Gender + (1 | sampleID)"	0.286519
post - pre	-0.0966531	0.14004	22.3683	-0.690182	0.497179	CFT	P01593	"P01593 ~ surgery * CFT + Age + Gender + (1 | sampleID)"	0.7238
post - pre	0.550946	0.259157	23.1647	2.12591	0.044384	CFT	P01599	"P01599 ~ surgery * CFT + Age + Gender + (1 | sampleID)"	0.149378
post - pre	0.236651	0.186542	22.5189	1.26862	0.217534	CFT	P01602	"P01602 ~ surgery * CFT + Age + Gender + (1 | sampleID)"	0.439278
post - pre	0.138391	0.122649	22.2122	1.12834	0.271216	CFT	P01619	"P01619 ~ surgery * CFT + Age + Gender + (1 | sampleID)"	0.49355
post - pre	-0.411403	0.252944	22.9031	-1.62646	0.117534	CFT	P01624	"P01624 ~ surgery * CFT + Age + Gender + (1 | sampleID)"	0.29197
post - pre	0.420729	0.122353	22.2143	3.43866	0.00232069	CFT	P01700	"P01700 ~ surgery * CFT + Age + Gender + (1 | sampleID)"	0.0204354
post - pre	0.60142	0.208994	22.7447	2.87769	0.00855986	CFT	P01701	"P01701 ~ surgery * CFT + Age + Gender + (1 | sampleID)"	0.0461937
post - pre	0.154891	0.253408	22.9298	0.611232	0.547058	CFT	P01705	"P01705 ~ surgery * CFT + Age + Gender + (1 | sampleID)"	0.771303
post - pre	-0.0222723	0.27682	23.0574	-0.0804576	0.936568	CFT	P01714	"P01714 ~ surgery * CFT + Age + Gender + (1 | sampleID)"	0.945631
post - pre	-0.340802	0.139643	22.343	-2.44053	0.0230384	CFT	P01718	"P01718 ~ surgery * CFT + Age + Gender + (1 | sampleID)"	0.0930068
post - pre	0.0907897	0.222159	22.7369	0.408669	0.686606	CFT	P01766	"P01766 ~ surgery * CFT + Age + Gender + (1 | sampleID)"	0.844627
post - pre	-0.203025	0.25384	22.9059	-0.799815	0.432035	CFT	P01772	"P01772 ~ surgery * CFT + Age + Gender + (1 | sampleID)"	0.666589
post - pre	0.126026	0.248458	22.9836	0.507231	0.616825	CFT	P01780	"P01780 ~ surgery * CFT + Age + Gender + (1 | sampleID)"	0.814626
post - pre	-0.0828459	0.197081	22.5557	-0.420365	0.678196	CFT	P01782	"P01782 ~ surgery * CFT + Age + Gender + (1 | sampleID)"	0.844043
post - pre	-0.11288	0.174753	22.4462	-0.64594	0.524867	CFT	P01817	"P01817 ~ surgery * CFT + Age + Gender + (1 | sampleID)"	0.753594
post - pre	-0.609128	0.226568	22.8812	-2.6885	0.0131511	CFT	P01833	"P01833 ~ surgery * CFT + Age + Gender + (1 | sampleID)"	0.0623681
post - pre	0.0555495	0.183408	22.444	0.302874	0.764775	CFT	P01834	"P01834 ~ surgery * CFT + Age + Gender + (1 | sampleID)"	0.870963
post - pre	0.706528	0.254892	23.171	2.77187	0.0108034	CFT	P01854	"P01854 ~ surgery * CFT + Age + Gender + (1 | sampleID)"	0.0554339
post - pre	0.0576631	0.223542	22.7833	0.257952	0.798759	CFT	P01857	"P01857 ~ surgery * CFT + Age + Gender + (1 | sampleID)"	0.877641
post - pre	-0.186749	0.274536	23.1625	-0.680238	0.503097	CFT	P01859	"P01859 ~ surgery * CFT + Age + Gender + (1 | sampleID)"	0.725666
post - pre	0.0655472	0.20787	22.7295	0.315328	0.755389	CFT	P01860	"P01860 ~ surgery * CFT + Age + Gender + (1 | sampleID)"	0.870963
post - pre	-0.411496	0.1004	22.141	-4.09856	0.000469177	CFT	P01861	"P01861 ~ surgery * CFT + Age + Gender + (1 | sampleID)"	0.00638488
post - pre	0.756025	0.144984	22.3309	5.21455	2.99957e-05	CFT	P01871	"P01871 ~ surgery * CFT + Age + Gender + (1 | sampleID)"	0.000938865
post - pre	-0.184075	0.249733	22.9249	-0.737089	0.468546	CFT	P01876	"P01876 ~ surgery * CFT + Age + Gender + (1 | sampleID)"	0.696368
post - pre	-0.306005	0.299086	23.2683	-1.02313	0.316765	CFT	P01877	"P01877 ~ surgery * CFT + Age + Gender + (1 | sampleID)"	0.551756
post - pre	0.172969	0.222333	22.7211	0.777974	0.444611	CFT	P01880	"P01880 ~ surgery * CFT + Age + Gender + (1 | sampleID)"	0.682172
post - pre	0.414503	0.274781	23.2683	1.50849	0.144889	CFT	P02042	"P02042 ~ surgery * CFT + Age + Gender + (1 | sampleID)"	0.328626
post - pre	-0.440138	0.273907	23.2683	-1.60689	0.121565	CFT	P02452	"P02452 ~ surgery * CFT + Age + Gender + (1 | sampleID)"	0.297265
post - pre	0.544571	0.246635	23.1485	2.20801	0.0374187	CFT	P02647	"P02647 ~ surgery * CFT + Age + Gender + (1 | sampleID)"	0.130134
post - pre	-0.432569	0.111435	22.2219	-3.8818	0.000792578	CFT	P02649	"P02649 ~ surgery * CFT + Age + Gender + (1 | sampleID)"	0.00918803
post - pre	0.068467	0.273725	23.179	0.25013	0.80469	CFT	P02652	"P02652 ~ surgery * CFT + Age + Gender + (1 | sampleID)"	0.877641
post - pre	0.247264	0.284838	23.2683	0.868086	0.394212	CFT	P02654	"P02654 ~ surgery * CFT + Age + Gender + (1 | sampleID)"	0.623174
post - pre	-0.245382	0.240004	22.822	-1.02241	0.317304	CFT	P02655	"P02655 ~ surgery * CFT + Age + Gender + (1 | sampleID)"	0.551756
post - pre	-0.808817	0.171881	22.492	-4.70567	0.000102186	CFT	P02656	"P02656 ~ surgery * CFT + Age + Gender + (1 | sampleID)"	0.00223771
post - pre	-0.0568139	0.250125	22.9062	-0.227142	0.822329	CFT	P02671	"P02671 ~ surgery * CFT + Age + Gender + (1 | sampleID)"	0.890619
post - pre	-0.04979	0.272033	23.2151	-0.183029	0.856364	CFT	P02675	"P02675 ~ surgery * CFT + Age + Gender + (1 | sampleID)"	0.905547
post - pre	-0.161948	0.270125	23.2683	-0.599531	0.554612	CFT	P02679	"P02679 ~ surgery * CFT + Age + Gender + (1 | sampleID)"	0.771667
post - pre	-0.226033	0.22392	22.7262	-1.00944	0.323393	CFT	P02730	"P02730 ~ surgery * CFT + Age + Gender + (1 | sampleID)"	0.554808
post - pre	-0.580962	0.238603	23.008	-2.43485	0.023064	CFT	P02741	"P02741 ~ surgery * CFT + Age + Gender + (1 | sampleID)"	0.0930068
post - pre	-0.669724	0.275531	23.2683	-2.43067	0.0231774	CFT	P02743	"P02743 ~ surgery * CFT + Age + Gender + (1 | sampleID)"	0.0930068
post - pre	0.583869	0.232877	23.0056	2.5072	0.0196771	CFT	P02745	"P02745 ~ surgery * CFT + Age + Gender + (1 | sampleID)"	0.0832287
post - pre	0.284276	0.236658	22.7796	1.20121	0.24201	CFT	P02746	"P02746 ~ surgery * CFT + Age + Gender + (1 | sampleID)"	0.473149
post - pre	0.642799	0.194189	22.6135	3.31017	0.00310294	CFT	P02747	"P02747 ~ surgery * CFT + Age + Gender + (1 | sampleID)"	0.0262492
post - pre	0.180757	0.139835	22.3022	1.29264	0.209368	CFT	P02748	"P02748 ~ surgery * CFT + Age + Gender + (1 | sampleID)"	0.428314
post - pre	-0.0833045	0.192129	22.5053	-0.433586	0.668717	CFT	P02749	"P02749 ~ surgery * CFT + Age + Gender + (1 | sampleID)"	0.840596
post - pre	0.340911	0.173504	22.4813	1.96486	0.0619069	CFT	P02750	"P02750 ~ surgery * CFT + Age + Gender + (1 | sampleID)"	0.18987
post - pre	-0.399855	0.158007	22.3715	-2.53061	0.0189088	CFT	P02751	"P02751 ~ surgery * CFT + Age + Gender + (1 | sampleID)"	0.0810746
post - pre	-0.59519	0.138555	22.2958	-4.2957	0.000285683	CFT	P02753	"P02753 ~ surgery * CFT + Age + Gender + (1 | sampleID)"	0.00470625
post - pre	-0.0331165	0.283363	23.1333	-0.11687	0.907972	CFT	P02760	"P02760 ~ surgery * CFT + Age + Gender + (1 | sampleID)"	0.925619
post - pre	-0.101962	0.279367	23.2168	-0.364974	0.718435	CFT	P02763	"P02763 ~ surgery * CFT + Age + Gender + (1 | sampleID)"	0.855019
post - pre	-0.733475	0.19637	22.587	-3.73517	0.00110907	CFT	P02765	"P02765 ~ surgery * CFT + Age + Gender + (1 | sampleID)"	0.0120631
post - pre	-0.475487	0.149913	22.3941	-3.17176	0.00435096	CFT	P02766	"P02766 ~ surgery * CFT + Age + Gender + (1 | sampleID)"	0.0328234
post - pre	0.108319	0.192701	22.5639	0.56211	0.579583	CFT	P02768	"P02768 ~ surgery * CFT + Age + Gender + (1 | sampleID)"	0.790398
post - pre	0.0707854	0.252033	22.8988	0.280857	0.781342	CFT	P02774	"P02774 ~ surgery * CFT + Age + Gender + (1 | sampleID)"	0.877641
post - pre	0.93252	0.250913	23.2683	3.71651	0.00111767	CFT	P02775	"P02775 ~ surgery * CFT + Age + Gender + (1 | sampleID)"	0.0120631
post - pre	0.736658	0.270902	23.2683	2.71928	0.0121573	CFT	P02776	"P02776 ~ surgery * CFT + Age + Gender + (1 | sampleID)"	0.0604008
post - pre	-0.818492	0.168232	22.4894	-4.86525	6.90248e-05	CFT	P02786	"P02786 ~ surgery * CFT + Age + Gender + (1 | sampleID)"	0.0016619
post - pre	-0.855255	0.231016	22.9792	-3.70214	0.00117643	CFT	P02787	"P02787 ~ surgery * CFT + Age + Gender + (1 | sampleID)"	0.0122741
post - pre	0.294706	0.287988	23.1943	1.02333	0.316709	CFT	P02788	"P02788 ~ surgery * CFT + Age + Gender + (1 | sampleID)"	0.551756
post - pre	-0.242126	0.204719	22.5905	-1.18273	0.249217	CFT	P02790	"P02790 ~ surgery * CFT + Age + Gender + (1 | sampleID)"	0.473149
post - pre	-0.834088	0.259834	23.2683	-3.21007	0.00384615	CFT	P03951	"P03951 ~ surgery * CFT + Age + Gender + (1 | sampleID)"	0.0300961
post - pre	-1.01709	0.161179	22.5305	-6.31033	2.13075e-06	CFT	P03952	"P03952 ~ surgery * CFT + Age + Gender + (1 | sampleID)"	0.000111154
post - pre	-0.0698327	0.236865	22.7673	-0.294821	0.770802	CFT	P04003	"P04003 ~ surgery * CFT + Age + Gender + (1 | sampleID)"	0.870979
post - pre	-0.597362	0.213187	22.7892	-2.80205	0.0101758	CFT	P04004	"P04004 ~ surgery * CFT + Age + Gender + (1 | sampleID)"	0.0539834
post - pre	-0.340966	0.299129	23.2683	-1.13986	0.265942	CFT	P04070	"P04070 ~ surgery * CFT + Age + Gender + (1 | sampleID)"	0.492543
post - pre	0.260366	0.223615	22.9488	1.16435	0.256244	CFT	P04114	"P04114 ~ surgery * CFT + Age + Gender + (1 | sampleID)"	0.478912
post - pre	0.352976	0.216644	22.6997	1.62929	0.117051	CFT	P04180	"P04180 ~ surgery * CFT + Age + Gender + (1 | sampleID)"	0.29197
post - pre	0.388414	0.185552	22.5124	2.09329	0.0477955	CFT	P04196	"P04196 ~ surgery * CFT + Age + Gender + (1 | sampleID)"	0.157474
post - pre	-0.275716	0.222678	22.6742	-1.23819	0.228315	CFT	P04217	"P04217 ~ surgery * CFT + Age + Gender + (1 | sampleID)"	0.452294
post - pre	-0.00179558	0.254956	22.9227	-0.0070427	0.994442	CFT	P04275	"P04275 ~ surgery * CFT + Age + Gender + (1 | sampleID)"	0.994442
post - pre	0.98572	0.184992	22.7219	5.32846	2.15426e-05	CFT	P04278	"P04278 ~ surgery * CFT + Age + Gender + (1 | sampleID)"	0.000842854
post - pre	-0.661631	0.216853	22.8834	-3.05106	0.00568802	CFT	P04406	"P04406 ~ surgery * CFT + Age + Gender + (1 | sampleID)"	0.0382637
post - pre	-0.494094	0.222615	22.7728	-2.2195	0.0366983	CFT	P04430	"P04430 ~ surgery * CFT + Age + Gender + (1 | sampleID)"	0.129062
post - pre	0.363167	0.248907	22.9101	1.45905	0.158128	CFT	P05019	"P05019 ~ surgery * CFT + Age + Gender + (1 | sampleID)"	0.345928
post - pre	-0.186096	0.245378	22.8336	-0.758407	0.455965	CFT	P05062	"P05062 ~ surgery * CFT + Age + Gender + (1 | sampleID)"	0.689454
post - pre	0.78018	0.200679	22.8045	3.88771	0.00075239	CFT	P05090	"P05090 ~ surgery * CFT + Age + Gender + (1 | sampleID)"	0.00905761
post - pre	-0.674595	0.224903	22.7921	-2.99949	0.00643882	CFT	P05154	"P05154 ~ surgery * CFT + Age + Gender + (1 | sampleID)"	0.0387567
post - pre	-0.386769	0.252674	23.0143	-1.5307	0.139474	CFT	P05155	"P05155 ~ surgery * CFT + Age + Gender + (1 | sampleID)"	0.325787
post - pre	-0.729463	0.276556	23.2683	-2.63767	0.0146308	CFT	P05156	"P05156 ~ surgery * CFT + Age + Gender + (1 | sampleID)"	0.0673447
post - pre	0.0422323	0.268267	23.0408	0.157427	0.87628	CFT	P05160	"P05160 ~ surgery * CFT + Age + Gender + (1 | sampleID)"	0.920388
post - pre	0.218327	0.233578	23.1701	0.934708	0.359579	CFT	P05362	"P05362 ~ surgery * CFT + Age + Gender + (1 | sampleID)"	0.594004
post - pre	-0.904993	0.199766	22.9419	-4.53026	0.000150916	CFT	P05452	"P05452 ~ surgery * CFT + Age + Gender + (1 | sampleID)"	0.00295229
post - pre	-0.358994	0.252284	23.0288	-1.42297	0.16815	CFT	P05543	"P05543 ~ surgery * CFT + Age + Gender + (1 | sampleID)"	0.360486
post - pre	-0.550464	0.264195	23.0839	-2.08355	0.0484618	CFT	P05546	"P05546 ~ surgery * CFT + Age + Gender + (1 | sampleID)"	0.158006
post - pre	-0.352597	0.252281	23.1099	-1.39764	0.175496	CFT	P06276	"P06276 ~ surgery * CFT + Age + Gender + (1 | sampleID)"	0.371149
post - pre	0.0267641	0.210167	22.7088	0.127347	0.899787	CFT	P06310	"P06310 ~ surgery * CFT + Age + Gender + (1 | sampleID)"	0.923388
post - pre	0.58011	0.251739	23.0223	2.30441	0.0305615	CFT	P06312	"P06312 ~ surgery * CFT + Age + Gender + (1 | sampleID)"	0.112538
post - pre	-0.457786	0.151023	22.4706	-3.03122	0.00603903	CFT	P06396	"P06396 ~ surgery * CFT + Age + Gender + (1 | sampleID)"	0.0385193
post - pre	-0.315924	0.242391	22.8354	-1.30336	0.205439	CFT	P06681	"P06681 ~ surgery * CFT + Age + Gender + (1 | sampleID)"	0.423042
post - pre	0.543037	0.261419	23.117	2.07726	0.0490716	CFT	P06727	"P06727 ~ surgery * CFT + Age + Gender + (1 | sampleID)"	0.158344
post - pre	-0.493956	0.211227	22.6747	-2.33851	0.0285552	CFT	P07225	"P07225 ~ surgery * CFT + Age + Gender + (1 | sampleID)"	0.108997
post - pre	-0.135304	0.300847	23.2683	-0.449742	0.657058	CFT	P07355	"P07355 ~ surgery * CFT + Age + Gender + (1 | sampleID)"	0.834949
post - pre	-0.479839	0.160594	22.369	-2.9879	0.00670281	CFT	P07357	"P07357 ~ surgery * CFT + Age + Gender + (1 | sampleID)"	0.0395845
post - pre	-1.21007	0.145592	22.459	-8.31135	2.65821e-08	CFT	P07358	"P07358 ~ surgery * CFT + Age + Gender + (1 | sampleID)"	4.1601e-06
post - pre	-0.313932	0.212855	22.6209	-1.47487	0.154031	CFT	P07360	"P07360 ~ surgery * CFT + Age + Gender + (1 | sampleID)"	0.341928
post - pre	-0.26805	0.291777	23.2065	-0.91868	0.367714	CFT	P07478	"P07478 ~ surgery * CFT + Age + Gender + (1 | sampleID)"	0.600795
post - pre	0.473143	0.204626	22.7328	2.31223	0.0301791	CFT	P07737	"P07737 ~ surgery * CFT + Age + Gender + (1 | sampleID)"	0.112453
post - pre	0.677167	0.197728	22.6646	3.42473	0.0023504	CFT	P07996	"P07996 ~ surgery * CFT + Age + Gender + (1 | sampleID)"	0.0204354
post - pre	0.251822	0.278704	23.2638	0.903544	0.375499	CFT	P08185	"P08185 ~ surgery * CFT + Age + Gender + (1 | sampleID)"	0.605831
post - pre	0.225314	0.253612	22.9063	0.88842	0.38355	CFT	P08294	"P08294 ~ surgery * CFT + Age + Gender + (1 | sampleID)"	0.615646
post - pre	0.173993	0.162287	22.3507	1.07214	0.2951	CFT	P08519	"P08519 ~ surgery * CFT + Age + Gender + (1 | sampleID)"	0.527807
post - pre	-0.0687061	0.274035	23.2683	-0.25072	0.804231	CFT	P08571	"P08571 ~ surgery * CFT + Age + Gender + (1 | sampleID)"	0.877641
post - pre	-0.679779	0.224362	22.8123	-3.02984	0.0059927	CFT	P08603	"P08603 ~ surgery * CFT + Age + Gender + (1 | sampleID)"	0.0385193
post - pre	-0.0274617	0.236324	22.8441	-0.116204	0.908506	CFT	P08637	"P08637 ~ surgery * CFT + Age + Gender + (1 | sampleID)"	0.925619
post - pre	-0.148824	0.242481	22.8132	-0.613754	0.54545	CFT	P08697	"P08697 ~ surgery * CFT + Age + Gender + (1 | sampleID)"	0.771303
post - pre	-0.159523	0.167166	22.3762	-0.954278	0.350139	CFT	P09172	"P09172 ~ surgery * CFT + Age + Gender + (1 | sampleID)"	0.58974
post - pre	-0.113967	0.261316	23.0711	-0.436127	0.666798	CFT	P09871	"P09871 ~ surgery * CFT + Age + Gender + (1 | sampleID)"	0.840596
post - pre	-0.533771	0.194767	22.6402	-2.74056	0.0117519	CFT	P0C0L4	"P0C0L4 ~ surgery * CFT + Age + Gender + (1 | sampleID)"	0.0593283
post - pre	-0.356103	0.195851	22.5282	-1.81824	0.0823504	CFT	P0C0L5	"P0C0L5 ~ surgery * CFT + Age + Gender + (1 | sampleID)"	0.232213
post - pre	-0.0655439	0.26208	22.9888	-0.250092	0.804738	CFT	P0CF74	"P0CF74 ~ surgery * CFT + Age + Gender + (1 | sampleID)"	0.877641
post - pre	-0.883318	0.188682	22.6002	-4.68152	0.000107238	CFT	P0DJI8	"P0DJI8 ~ surgery * CFT + Age + Gender + (1 | sampleID)"	0.00223771
post - pre	0.362678	0.283909	23.2683	1.27744	0.214045	CFT	P0DJI9	"P0DJI9 ~ surgery * CFT + Age + Gender + (1 | sampleID)"	0.43504
post - pre	-0.282674	0.189252	22.5142	-1.49364	0.149153	CFT	P0DOY3	"P0DOY3 ~ surgery * CFT + Age + Gender + (1 | sampleID)"	0.333951
post - pre	0.249165	0.262473	22.9999	0.9493	0.352337	CFT	P10586	"P10586 ~ surgery * CFT + Age + Gender + (1 | sampleID)"	0.58974
post - pre	0.0760969	0.237498	22.967	0.320411	0.751554	CFT	P10643	"P10643 ~ surgery * CFT + Age + Gender + (1 | sampleID)"	0.870963
post - pre	0.13163	0.235725	22.7666	0.558407	0.582017	CFT	P10909	"P10909 ~ surgery * CFT + Age + Gender + (1 | sampleID)"	0.790398
post - pre	0.427933	0.249836	22.9145	1.71286	0.100239	CFT	P11021	"P11021 ~ surgery * CFT + Age + Gender + (1 | sampleID)"	0.261458
post - pre	-0.605345	0.284531	23.2683	-2.12752	0.0441873	CFT	P12109	"P12109 ~ surgery * CFT + Age + Gender + (1 | sampleID)"	0.149378
post - pre	-0.0837199	0.221121	22.7263	-0.378616	0.708487	CFT	P12111	"P12111 ~ surgery * CFT + Age + Gender + (1 | sampleID)"	0.849642
post - pre	0.253641	0.235819	22.8142	1.07557	0.293361	CFT	P12259	"P12259 ~ surgery * CFT + Age + Gender + (1 | sampleID)"	0.527713
post - pre	0.109481	0.224398	22.7964	0.487887	0.630289	CFT	P12830	"P12830 ~ surgery * CFT + Age + Gender + (1 | sampleID)"	0.82164
post - pre	-0.779153	0.193632	22.6898	-4.02389	0.000541637	CFT	P13671	"P13671 ~ surgery * CFT + Age + Gender + (1 | sampleID)"	0.00706385
post - pre	0.147767	0.270617	23.0775	0.546036	0.590281	CFT	P13796	"P13796 ~ surgery * CFT + Age + Gender + (1 | sampleID)"	0.790398
post - pre	-0.63213	0.276045	23.2683	-2.28995	0.0314131	CFT	P14151	"P14151 ~ surgery * CFT + Age + Gender + (1 | sampleID)"	0.114329
post - pre	-0.221537	0.243952	22.8741	-0.908119	0.373284	CFT	P14618	"P14618 ~ surgery * CFT + Age + Gender + (1 | sampleID)"	0.605378
post - pre	0.44289	0.2446	22.95	1.81067	0.0833044	CFT	P14625	"P14625 ~ surgery * CFT + Age + Gender + (1 | sampleID)"	0.232806
post - pre	-0.478536	0.244352	22.8878	-1.95839	0.0624813	CFT	P14923	"P14923 ~ surgery * CFT + Age + Gender + (1 | sampleID)"	0.18987
post - pre	-0.107212	0.208201	22.5995	-0.514943	0.611593	CFT	P15151	"P15151 ~ surgery * CFT + Age + Gender + (1 | sampleID)"	0.811138
post - pre	-0.133445	0.244765	22.8351	-0.545196	0.590904	CFT	P15169	"P15169 ~ surgery * CFT + Age + Gender + (1 | sampleID)"	0.790398
post - pre	-0.419674	0.288048	23.2683	-1.45696	0.158491	CFT	P15924	"P15924 ~ surgery * CFT + Age + Gender + (1 | sampleID)"	0.345928
post - pre	-0.278232	0.297527	23.2683	-0.935151	0.359315	CFT	P16035	"P16035 ~ surgery * CFT + Age + Gender + (1 | sampleID)"	0.594004
post - pre	-0.248248	0.234739	23.1143	-1.05755	0.301187	CFT	P16070	"P16070 ~ surgery * CFT + Age + Gender + (1 | sampleID)"	0.535635
post - pre	0.13581	0.30288	23.2683	0.448396	0.658015	CFT	P17936	"P17936 ~ surgery * CFT + Age + Gender + (1 | sampleID)"	0.834949
post - pre	0.613901	0.239351	23.2683	2.56486	0.0172287	CFT	P18065	"P18065 ~ surgery * CFT + Age + Gender + (1 | sampleID)"	0.0779078
post - pre	-0.122987	0.268362	23.1992	-0.458289	0.651009	CFT	P19021	"P19021 ~ surgery * CFT + Age + Gender + (1 | sampleID)"	0.834949
post - pre	-0.0290494	0.223015	22.6858	-0.130258	0.897511	CFT	P19652	"P19652 ~ surgery * CFT + Age + Gender + (1 | sampleID)"	0.923388
post - pre	0.663586	0.228597	22.8599	2.90286	0.00804956	CFT	P19823	"P19823 ~ surgery * CFT + Age + Gender + (1 | sampleID)"	0.044202
post - pre	0.71909	0.206324	23.0672	3.48524	0.00199245	CFT	P19827	"P19827 ~ surgery * CFT + Age + Gender + (1 | sampleID)"	0.0183423
post - pre	0.0699003	0.119964	22.3387	0.582677	0.565946	CFT	P20742	"P20742 ~ surgery * CFT + Age + Gender + (1 | sampleID)"	0.780358
post - pre	0.376198	0.284111	23.2683	1.32412	0.198324	CFT	P20851	"P20851 ~ surgery * CFT + Age + Gender + (1 | sampleID)"	0.411095
post - pre	0.333471	0.2207	22.6988	1.51097	0.144594	CFT	P21333	"P21333 ~ surgery * CFT + Age + Gender + (1 | sampleID)"	0.328626
post - pre	-0.214803	0.279001	23.1528	-0.769903	0.449142	CFT	P22105	"P22105 ~ surgery * CFT + Age + Gender + (1 | sampleID)"	0.685763
post - pre	0.527574	0.237226	23.0463	2.22393	0.0362336	CFT	P22352	"P22352 ~ surgery * CFT + Age + Gender + (1 | sampleID)"	0.128876
post - pre	-0.156519	0.246266	22.8743	-0.635569	0.531365	CFT	P22792	"P22792 ~ surgery * CFT + Age + Gender + (1 | sampleID)"	0.759439
post - pre	-0.648146	0.214596	22.6831	-3.02031	0.00615324	CFT	P22891	"P22891 ~ surgery * CFT + Age + Gender + (1 | sampleID)"	0.0385193
post - pre	0.0218374	0.192828	22.6414	0.113248	0.910832	CFT	P23142	"P23142 ~ surgery * CFT + Age + Gender + (1 | sampleID)"	0.925619
post - pre	-0.0541541	0.292392	23.2683	-0.18521	0.854669	CFT	P24592	"P24592 ~ surgery * CFT + Age + Gender + (1 | sampleID)"	0.905547
post - pre	-0.481364	0.23501	22.8952	-2.04827	0.0521695	CFT	P24593	"P24593 ~ surgery * CFT + Age + Gender + (1 | sampleID)"	0.166623
post - pre	-0.727997	0.171747	22.5106	-4.23877	0.000322896	CFT	P25311	"P25311 ~ surgery * CFT + Age + Gender + (1 | sampleID)"	0.00501707
post - pre	-0.979879	0.198685	22.7106	-4.93182	5.71166e-05	CFT	P26927	"P26927 ~ surgery * CFT + Age + Gender + (1 | sampleID)"	0.00148979
post - pre	-0.295301	0.16808	22.3993	-1.7569	0.0925973	CFT	P27169	"P27169 ~ surgery * CFT + Age + Gender + (1 | sampleID)"	0.243554
post - pre	-0.541162	0.20052	22.6771	-2.69879	0.0129079	CFT	P27918	"P27918 ~ surgery * CFT + Age + Gender + (1 | sampleID)"	0.0623681
post - pre	-0.665519	0.218324	22.7705	-3.04832	0.00574567	CFT	P29508	"P29508 ~ surgery * CFT + Age + Gender + (1 | sampleID)"	0.0382637
post - pre	0.5444	0.270573	23.0907	2.01202	0.0560264	CFT	P29622	"P29622 ~ surgery * CFT + Age + Gender + (1 | sampleID)"	0.175363
post - pre	0.333564	0.278781	23.2683	1.19651	0.243548	CFT	P30043	"P30043 ~ surgery * CFT + Age + Gender + (1 | sampleID)"	0.473149
post - pre	-0.165342	0.298548	23.2683	-0.55382	0.584986	CFT	P32119	"P32119 ~ surgery * CFT + Age + Gender + (1 | sampleID)"	0.790398
post - pre	0.667582	0.185996	22.5378	3.58922	0.00158753	CFT	P33151	"P33151 ~ surgery * CFT + Age + Gender + (1 | sampleID)"	0.0155281
post - pre	0.0432339	0.230305	22.8327	0.187724	0.852751	CFT	P33908	"P33908 ~ surgery * CFT + Age + Gender + (1 | sampleID)"	0.905547
post - pre	-0.300188	0.298154	23.2683	-1.00682	0.324377	CFT	P35542	"P35542 ~ surgery * CFT + Age + Gender + (1 | sampleID)"	0.554808
post - pre	-0.215884	0.190228	22.6142	-1.13487	0.268315	CFT	P35858	"P35858 ~ surgery * CFT + Age + Gender + (1 | sampleID)"	0.492632
post - pre	-0.729155	0.225474	22.8488	-3.23388	0.00368994	CFT	P36955	"P36955 ~ surgery * CFT + Age + Gender + (1 | sampleID)"	0.0296141
post - pre	-0.358091	0.149025	22.3157	-2.40289	0.0250055	CFT	P36980	"P36980 ~ surgery * CFT + Age + Gender + (1 | sampleID)"	0.0990725
post - pre	-0.703128	0.241497	23.1417	-2.91154	0.00782726	CFT	P43251	"P43251 ~ surgery * CFT + Age + Gender + (1 | sampleID)"	0.0437488
post - pre	-0.48248	0.288448	23.2683	-1.67268	0.107785	CFT	P43652	"P43652 ~ surgery * CFT + Age + Gender + (1 | sampleID)"	0.274282
post - pre	-0.491728	0.260494	23.2683	-1.88767	0.0716044	CFT	P47929	"P47929 ~ surgery * CFT + Age + Gender + (1 | sampleID)"	0.209255
post - pre	0.353141	0.23052	22.7528	1.53193	0.139327	CFT	P48740	"P48740 ~ surgery * CFT + Age + Gender + (1 | sampleID)"	0.325787
post - pre	-0.115298	0.302583	23.2683	-0.381044	0.706627	CFT	P49747	"P49747 ~ surgery * CFT + Age + Gender + (1 | sampleID)"	0.849642
post - pre	-0.0733371	0.278303	23.0539	-0.263515	0.794495	CFT	P49908	"P49908 ~ surgery * CFT + Age + Gender + (1 | sampleID)"	0.877641
post - pre	0.187347	0.245293	22.8578	0.763769	0.452817	CFT	P51884	"P51884 ~ surgery * CFT + Age + Gender + (1 | sampleID)"	0.688018
post - pre	-0.209518	0.236905	22.7828	-0.884398	0.38572	CFT	P54108	"P54108 ~ surgery * CFT + Age + Gender + (1 | sampleID)"	0.615971
post - pre	-0.607191	0.226778	22.8774	-2.67747	0.0134843	CFT	P55056	"P55056 ~ surgery * CFT + Age + Gender + (1 | sampleID)"	0.0629938
post - pre	-0.20414	0.299519	23.2683	-0.68156	0.502245	CFT	P55058	"P55058 ~ surgery * CFT + Age + Gender + (1 | sampleID)"	0.725666
post - pre	0.527959	0.284124	23.2683	1.8582	0.0758387	CFT	P59665	"P59665 ~ surgery * CFT + Age + Gender + (1 | sampleID)"	0.217775
post - pre	-0.136649	0.282105	23.2683	-0.484391	0.632637	CFT	P61626	"P61626 ~ surgery * CFT + Age + Gender + (1 | sampleID)"	0.82164
post - pre	-0.257613	0.295327	23.2683	-0.872297	0.391959	CFT	P61769	"P61769 ~ surgery * CFT + Age + Gender + (1 | sampleID)"	0.622757
post - pre	-0.130231	0.258898	22.9412	-0.503021	0.619745	CFT	P62328	"P62328 ~ surgery * CFT + Age + Gender + (1 | sampleID)"	0.815043
post - pre	0.114577	0.293265	23.2683	0.390695	0.699577	CFT	P62937	"P62937 ~ surgery * CFT + Age + Gender + (1 | sampleID)"	0.849642
post - pre	0.400873	0.264352	23.2683	1.51644	0.142878	CFT	P68871	"P68871 ~ surgery * CFT + Age + Gender + (1 | sampleID)"	0.328626
post - pre	0.54426	0.257284	23.2001	2.11541	0.0453392	CFT	P69905	"P69905 ~ surgery * CFT + Age + Gender + (1 | sampleID)"	0.15097
post - pre	0.20681	0.200164	22.6643	1.0332	0.312409	CFT	P80108	"P80108 ~ surgery * CFT + Age + Gender + (1 | sampleID)"	0.551756
post - pre	-0.036884	0.285698	23.2683	-0.129101	0.898387	CFT	P81605	"P81605 ~ surgery * CFT + Age + Gender + (1 | sampleID)"	0.923388
post - pre	-0.0717125	0.237073	22.8448	-0.302491	0.765015	CFT	P98160	"P98160 ~ surgery * CFT + Age + Gender + (1 | sampleID)"	0.870963
post - pre	0.0829413	0.277119	23.1329	0.299298	0.767385	CFT	Q02985	"Q02985 ~ surgery * CFT + Age + Gender + (1 | sampleID)"	0.870963
post - pre	-0.298391	0.138756	22.2679	-2.15047	0.0426271	CFT	Q03591	"Q03591 ~ surgery * CFT + Age + Gender + (1 | sampleID)"	0.146618
post - pre	0.0942332	0.299492	23.2683	0.314643	0.755837	CFT	Q04756	"Q04756 ~ surgery * CFT + Age + Gender + (1 | sampleID)"	0.870963
post - pre	0.845137	0.200603	22.7897	4.21299	0.000336608	CFT	Q06033	"Q06033 ~ surgery * CFT + Age + Gender + (1 | sampleID)"	0.00501707
post - pre	0.171029	0.247758	23.0205	0.690306	0.496903	CFT	Q06830	"Q06830 ~ surgery * CFT + Age + Gender + (1 | sampleID)"	0.7238
post - pre	-1.10541	0.154867	22.5064	-7.13779	3.25064e-07	CFT	Q08380	"Q08380 ~ surgery * CFT + Age + Gender + (1 | sampleID)"	2.38353e-05
post - pre	-0.133018	0.277729	23.2683	-0.478949	0.636445	CFT	Q08554	"Q08554 ~ surgery * CFT + Age + Gender + (1 | sampleID)"	0.823033
post - pre	-0.336766	0.287356	23.2683	-1.17195	0.253079	CFT	Q08830	"Q08830 ~ surgery * CFT + Age + Gender + (1 | sampleID)"	0.477191
post - pre	-0.234623	0.187275	22.515	-1.25283	0.223125	CFT	Q12805	"Q12805 ~ surgery * CFT + Age + Gender + (1 | sampleID)"	0.444828
post - pre	-0.458382	0.270788	23.2683	-1.69277	0.103848	CFT	Q12913	"Q12913 ~ surgery * CFT + Age + Gender + (1 | sampleID)"	0.268633
post - pre	0.334865	0.189282	22.6566	1.76913	0.090333	CFT	Q13103	"Q13103 ~ surgery * CFT + Age + Gender + (1 | sampleID)"	0.24166
post - pre	0.712267	0.255819	23.2683	2.78426	0.0104759	CFT	Q13790	"Q13790 ~ surgery * CFT + Age + Gender + (1 | sampleID)"	0.0546491
post - pre	-0.19638	0.268008	23.212	-0.732739	0.471053	CFT	Q13822	"Q13822 ~ surgery * CFT + Age + Gender + (1 | sampleID)"	0.696368
post - pre	-0.324447	0.263725	23.1305	-1.23025	0.23097	CFT	Q14515	"Q14515 ~ surgery * CFT + Age + Gender + (1 | sampleID)"	0.454677
post - pre	-1.22059	0.110039	22.2476	-11.0924	1.55247e-10	CFT	Q14520	"Q14520 ~ surgery * CFT + Age + Gender + (1 | sampleID)"	4.85923e-08
post - pre	-0.227972	0.248514	22.8679	-0.91734	0.368539	CFT	Q14624	"Q14624 ~ surgery * CFT + Age + Gender + (1 | sampleID)"	0.600795
post - pre	0.26543	0.284565	23.1373	0.932757	0.360578	CFT	Q14766	"Q14766 ~ surgery * CFT + Age + Gender + (1 | sampleID)"	0.594004
post - pre	-0.579211	0.186194	22.5658	-3.11079	0.00499378	CFT	Q15485	"Q15485 ~ surgery * CFT + Age + Gender + (1 | sampleID)"	0.0355239
post - pre	-0.655284	0.243337	22.9227	-2.6929	0.0130086	CFT	Q15582	"Q15582 ~ surgery * CFT + Age + Gender + (1 | sampleID)"	0.0623681
post - pre	0.0509322	0.151079	22.3634	0.337122	0.739168	CFT	Q16610	"Q16610 ~ surgery * CFT + Age + Gender + (1 | sampleID)"	0.870963
post - pre	0.0546499	0.232633	22.7469	0.234919	0.816373	CFT	Q5T749	"Q5T749 ~ surgery * CFT + Age + Gender + (1 | sampleID)"	0.887239
post - pre	-0.112208	0.276043	23.1703	-0.406487	0.688115	CFT	Q6EMK4	"Q6EMK4 ~ surgery * CFT + Age + Gender + (1 | sampleID)"	0.844627
post - pre	0.335204	0.283762	23.2683	1.18128	0.249424	CFT	Q6UX71	"Q6UX71 ~ surgery * CFT + Age + Gender + (1 | sampleID)"	0.473149
post - pre	0.105639	0.277821	23.0933	0.380241	0.707242	CFT	Q6UXB8	"Q6UXB8 ~ surgery * CFT + Age + Gender + (1 | sampleID)"	0.849642
post - pre	0.178184	0.241686	22.9005	0.737253	0.468456	CFT	Q6UY14	"Q6UY14 ~ surgery * CFT + Age + Gender + (1 | sampleID)"	0.696368
post - pre	-0.26568	0.199005	22.5968	-1.33504	0.195158	CFT	Q86VB7	"Q86VB7 ~ surgery * CFT + Age + Gender + (1 | sampleID)"	0.40723
post - pre	-0.498394	0.278872	23.2683	-1.78718	0.086944	CFT	Q8IUL8	"Q8IUL8 ~ surgery * CFT + Age + Gender + (1 | sampleID)"	0.238715
post - pre	-0.389143	0.165006	22.5253	-2.35836	0.0274277	CFT	Q8WVV4	"Q8WVV4 ~ surgery * CFT + Age + Gender + (1 | sampleID)"	0.105986
post - pre	-0.0699812	0.256872	22.9574	-0.272436	0.787722	CFT	Q92496	"Q92496 ~ surgery * CFT + Age + Gender + (1 | sampleID)"	0.877641
post - pre	-0.573765	0.251102	22.9616	-2.28499	0.031879	CFT	Q92954	"Q92954 ~ surgery * CFT + Age + Gender + (1 | sampleID)"	0.114691
post - pre	-0.0364868	0.134565	22.2594	-0.271147	0.788777	CFT	Q96IY4	"Q96IY4 ~ surgery * CFT + Age + Gender + (1 | sampleID)"	0.877641
post - pre	-0.904737	0.172481	22.6047	-5.24542	2.68114e-05	CFT	Q96KN2	"Q96KN2 ~ surgery * CFT + Age + Gender + (1 | sampleID)"	0.000932442
post - pre	-0.0523672	0.251581	22.8633	-0.208153	0.836953	CFT	Q96PD5	"Q96PD5 ~ surgery * CFT + Age + Gender + (1 | sampleID)"	0.897145
post - pre	-0.297344	0.29256	23.2683	-1.01635	0.319914	CFT	Q99969	"Q99969 ~ surgery * CFT + Age + Gender + (1 | sampleID)"	0.553222
post - pre	-0.625487	0.244788	23.06	-2.55522	0.0176724	CFT	Q9BWP8	"Q9BWP8 ~ surgery * CFT + Age + Gender + (1 | sampleID)"	0.0779078
post - pre	-0.251404	0.21072	22.7899	-1.19307	0.245114	CFT	Q9BXR6	"Q9BXR6 ~ surgery * CFT + Age + Gender + (1 | sampleID)"	0.473149
post - pre	-0.289227	0.255396	22.9402	-1.13246	0.269138	CFT	Q9H299	"Q9H299 ~ surgery * CFT + Age + Gender + (1 | sampleID)"	0.492632
post - pre	-0.231108	0.284414	23.2683	-0.812576	0.424698	CFT	Q9H4G4	"Q9H4G4 ~ surgery * CFT + Age + Gender + (1 | sampleID)"	0.661345
post - pre	-0.272814	0.275961	23.0798	-0.988598	0.333111	CFT	Q9HDC9	"Q9HDC9 ~ surgery * CFT + Age + Gender + (1 | sampleID)"	0.566652
post - pre	0.502248	0.278926	23.2683	1.80065	0.0847362	CFT	Q9NQ79	"Q9NQ79 ~ surgery * CFT + Age + Gender + (1 | sampleID)"	0.234712
post - pre	-0.70776	0.242587	23.0407	-2.91756	0.00773996	CFT	Q9NZP8	"Q9NZP8 ~ surgery * CFT + Age + Gender + (1 | sampleID)"	0.0437488
post - pre	-0.0391478	0.304146	23.2683	-0.128714	0.89869	CFT	Q9UGM5	"Q9UGM5 ~ surgery * CFT + Age + Gender + (1 | sampleID)"	0.923388
post - pre	-0.153914	0.268141	23.0125	-0.574003	0.571534	CFT	Q9UHG3	"Q9UHG3 ~ surgery * CFT + Age + Gender + (1 | sampleID)"	0.784606
post - pre	-0.338346	0.246346	22.925	-1.37346	0.182894	CFT	Q9UK55	"Q9UK55 ~ surgery * CFT + Age + Gender + (1 | sampleID)"	0.3842
post - pre	0.330405	0.169332	22.481	1.95123	0.0636003	CFT	Q9Y490	"Q9Y490 ~ surgery * CFT + Age + Gender + (1 | sampleID)"	0.191412
post - pre	-0.112087	0.207729	22.5861	-0.539582	0.594765	CFT	Q9Y646	"Q9Y646 ~ surgery * CFT + Age + Gender + (1 | sampleID)"	0.792177
post - pre	-0.0759737	0.248475	22.9323	-0.305761	0.762545	CFT	Q9Y6R7	"Q9Y6R7 ~ surgery * CFT + Age + Gender + (1 | sampleID)"	0.870963
post - pre	0.0610633	0.314492	26.4585	0.194165	0.84753	Cholesterol	A0A075B6H7	"A0A075B6H7 ~ surgery * Cholesterol + Age + Gender + (1 | sampleID)"	0.905382
post - pre	-0.0872022	0.152579	24.9447	-0.571522	0.57276	Cholesterol	A0A075B6I0	"A0A075B6I0 ~ surgery * Cholesterol + Age + Gender + (1 | sampleID)"	0.71926
post - pre	0.252564	0.229722	26.7893	1.09943	0.281361	Cholesterol	A0A075B6I9	"A0A075B6I9 ~ surgery * Cholesterol + Age + Gender + (1 | sampleID)"	0.48218
post - pre	0.629811	0.253683	26.9224	2.48267	0.0195707	Cholesterol	A0A075B6J9	"A0A075B6J9 ~ surgery * Cholesterol + Age + Gender + (1 | sampleID)"	0.0869424
post - pre	-0.0245238	0.244906	26.935	-0.100136	0.920978	Cholesterol	A0A075B6K4	"A0A075B6K4 ~ surgery * Cholesterol + Age + Gender + (1 | sampleID)"	0.942046
post - pre	0.0756533	0.183862	26.2993	0.411467	0.684064	Cholesterol	A0A075B6K5	"A0A075B6K5 ~ surgery * Cholesterol + Age + Gender + (1 | sampleID)"	0.798426
post - pre	0.0745045	0.295984	26.6174	0.251718	0.803192	Cholesterol	A0A075B6Q5	"A0A075B6Q5 ~ surgery * Cholesterol + Age + Gender + (1 | sampleID)"	0.87448
post - pre	-0.163717	0.261065	26.938	-0.627113	0.535865	Cholesterol	A0A075B6S2	"A0A075B6S2 ~ surgery * Cholesterol + Age + Gender + (1 | sampleID)"	0.684595
post - pre	-0.181182	0.161042	25.7883	-1.12506	0.270926	Cholesterol	A0A075B7B6	"A0A075B7B6 ~ surgery * Cholesterol + Age + Gender + (1 | sampleID)"	0.479095
post - pre	-0.226176	0.210996	26.4275	-1.07194	0.293437	Cholesterol	A0A075B7D0	"A0A075B7D0 ~ surgery * Cholesterol + Age + Gender + (1 | sampleID)"	0.485957
post - pre	-0.193216	0.219786	26.9179	-0.879108	0.387123	Cholesterol	A0A087WSY4	"A0A087WSY4 ~ surgery * Cholesterol + Age + Gender + (1 | sampleID)"	0.571554
post - pre	0.227995	0.238895	26.9093	0.954374	0.34839	Cholesterol	A0A087WW87	"A0A087WW87 ~ surgery * Cholesterol + Age + Gender + (1 | sampleID)"	0.534736
post - pre	-0.376603	0.250572	26.899	-1.50298	0.144496	Cholesterol	A0A0A0MRZ8	"A0A0A0MRZ8 ~ surgery * Cholesterol + Age + Gender + (1 | sampleID)"	0.340054
post - pre	-0.0799493	0.278565	26.8559	-0.287004	0.776312	Cholesterol	A0A0A0MRZ9	"A0A0A0MRZ9 ~ surgery * Cholesterol + Age + Gender + (1 | sampleID)"	0.855983
post - pre	0.0328436	0.259097	26.9308	0.126762	0.900071	Cholesterol	A0A0A0MS15	"A0A0A0MS15 ~ surgery * Cholesterol + Age + Gender + (1 | sampleID)"	0.935902
post - pre	-0.0996963	0.0910757	23.1617	-1.09465	0.284922	Cholesterol	A0A0A0MT36	"A0A0A0MT36 ~ surgery * Cholesterol + Age + Gender + (1 | sampleID)"	0.48218
post - pre	-0.0766635	0.240544	26.8294	-0.318709	0.752415	Cholesterol	A0A0B4J1U7	"A0A0B4J1U7 ~ surgery * Cholesterol + Age + Gender + (1 | sampleID)"	0.847144
post - pre	0.329236	0.186111	26.0923	1.76903	0.0885786	Cholesterol	A0A0B4J1V0	"A0A0B4J1V0 ~ surgery * Cholesterol + Age + Gender + (1 | sampleID)"	0.256714
post - pre	0.0952965	0.260539	26.8993	0.365767	0.7174	Cholesterol	A0A0B4J1V2	"A0A0B4J1V2 ~ surgery * Cholesterol + Age + Gender + (1 | sampleID)"	0.816531
post - pre	0.522734	0.201975	26.6324	2.58811	0.0154363	Cholesterol	A0A0B4J1V6	"A0A0B4J1V6 ~ surgery * Cholesterol + Age + Gender + (1 | sampleID)"	0.077927
post - pre	-0.531463	0.289959	26.6762	-1.83289	0.0780032	Cholesterol	A0A0B4J1V7	"A0A0B4J1V7 ~ surgery * Cholesterol + Age + Gender + (1 | sampleID)"	0.23476
post - pre	0.635862	0.2509	26.9207	2.53432	0.0173951	Cholesterol	A0A0B4J1X5	"A0A0B4J1X5 ~ surgery * Cholesterol + Age + Gender + (1 | sampleID)"	0.0824947
post - pre	-0.0378662	0.192483	26.1661	-0.196725	0.845563	Cholesterol	A0A0B4J1X8	"A0A0B4J1X8 ~ surgery * Cholesterol + Age + Gender + (1 | sampleID)"	0.905382
post - pre	-0.203323	0.196361	26.4094	-1.03546	0.309845	Cholesterol	A0A0B4J1Y8	"A0A0B4J1Y8 ~ surgery * Cholesterol + Age + Gender + (1 | sampleID)"	0.491831
post - pre	-0.378976	0.262456	26.8852	-1.44396	0.160303	Cholesterol	A0A0B4J1Y9	"A0A0B4J1Y9 ~ surgery * Cholesterol + Age + Gender + (1 | sampleID)"	0.360659
post - pre	0.622426	0.178916	26.1501	3.47887	0.0017795	Cholesterol	A0A0B4J2B5	"A0A0B4J2B5 ~ surgery * Cholesterol + Age + Gender + (1 | sampleID)"	0.0168783
post - pre	0.435722	0.266271	26.7809	1.63639	0.113458	Cholesterol	A0A0B4J2D9	"A0A0B4J2D9 ~ surgery * Cholesterol + Age + Gender + (1 | sampleID)"	0.295937
post - pre	0.109339	0.267705	26.9381	0.408429	0.686187	Cholesterol	A0A0B4J2H0	"A0A0B4J2H0 ~ surgery * Cholesterol + Age + Gender + (1 | sampleID)"	0.798426
post - pre	0.290434	0.167238	25.4013	1.73665	0.0945637	Cholesterol	A0A0C4DH24	"A0A0C4DH24 ~ surgery * Cholesterol + Age + Gender + (1 | sampleID)"	0.268442
post - pre	0.248555	0.276793	26.9131	0.897984	0.377158	Cholesterol	A0A0C4DH25	"A0A0C4DH25 ~ surgery * Cholesterol + Age + Gender + (1 | sampleID)"	0.564834
post - pre	0.00208654	0.233831	26.9394	0.0089233	0.992946	Cholesterol	A0A0C4DH29	"A0A0C4DH29 ~ surgery * Cholesterol + Age + Gender + (1 | sampleID)"	0.996129
post - pre	-0.243797	0.201975	26.6635	-1.20707	0.238006	Cholesterol	A0A0C4DH31	"A0A0C4DH31 ~ surgery * Cholesterol + Age + Gender + (1 | sampleID)"	0.447908
post - pre	-0.0557812	0.306071	26.4585	-0.182249	0.856776	Cholesterol	A0A0C4DH32	"A0A0C4DH32 ~ surgery * Cholesterol + Age + Gender + (1 | sampleID)"	0.912146
post - pre	0.484786	0.248569	26.8655	1.95031	0.0616448	Cholesterol	A0A0C4DH34	"A0A0C4DH34 ~ surgery * Cholesterol + Age + Gender + (1 | sampleID)"	0.196886
post - pre	0.410157	0.269701	26.8902	1.52078	0.139987	Cholesterol	A0A0C4DH35	"A0A0C4DH35 ~ surgery * Cholesterol + Age + Gender + (1 | sampleID)"	0.336256
post - pre	0.578616	0.213872	26.6251	2.70544	0.0117469	Cholesterol	A0A0C4DH36	"A0A0C4DH36 ~ surgery * Cholesterol + Age + Gender + (1 | sampleID)"	0.0623182
post - pre	-0.249005	0.279452	26.8343	-0.891048	0.380823	Cholesterol	A0A0C4DH38	"A0A0C4DH38 ~ surgery * Cholesterol + Age + Gender + (1 | sampleID)"	0.567608
post - pre	0.0719527	0.274544	26.8239	0.262081	0.795261	Cholesterol	A0A0C4DH39	"A0A0C4DH39 ~ surgery * Cholesterol + Age + Gender + (1 | sampleID)"	0.873392
post - pre	0.623171	0.181139	26.1504	3.44029	0.00196251	Cholesterol	A0A0C4DH41	"A0A0C4DH41 ~ surgery * Cholesterol + Age + Gender + (1 | sampleID)"	0.0180666
post - pre	0.602159	0.274546	26.8124	2.19329	0.0371411	Cholesterol	A0A0C4DH43	"A0A0C4DH43 ~ surgery * Cholesterol + Age + Gender + (1 | sampleID)"	0.133623
post - pre	-0.0485362	0.246257	26.8545	-0.197096	0.845237	Cholesterol	A0A0C4DH67	"A0A0C4DH67 ~ surgery * Cholesterol + Age + Gender + (1 | sampleID)"	0.905382
post - pre	0.711025	0.164165	25.662	4.33116	0.000201012	Cholesterol	A0A0C4DH68	"A0A0C4DH68 ~ surgery * Cholesterol + Age + Gender + (1 | sampleID)"	0.00370099
post - pre	0.0693845	0.161188	25.271	0.430457	0.670512	Cholesterol	A0A0G2JRQ6	"A0A0G2JRQ6 ~ surgery * Cholesterol + Age + Gender + (1 | sampleID)"	0.798426
post - pre	0.415318	0.269064	26.7849	1.54357	0.134427	Cholesterol	A0A0J9YX35	"A0A0J9YX35 ~ surgery * Cholesterol + Age + Gender + (1 | sampleID)"	0.331304
post - pre	0.0645916	0.208009	26.7442	0.310523	0.758571	Cholesterol	A0A0J9YY99	"A0A0J9YY99 ~ surgery * Cholesterol + Age + Gender + (1 | sampleID)"	0.851013
post - pre	-0.469959	0.158853	25.543	-2.95846	0.00658066	Cholesterol	A0M8Q6	"A0M8Q6 ~ surgery * Cholesterol + Age + Gender + (1 | sampleID)"	0.0438244
post - pre	-0.820556	0.171286	25.9045	-4.79055	5.89264e-05	Cholesterol	B9A064	"B9A064 ~ surgery * Cholesterol + Age + Gender + (1 | sampleID)"	0.0017853
post - pre	-0.406999	0.220696	26.8315	-1.84416	0.076229	Cholesterol	O00151	"O00151 ~ surgery * Cholesterol + Age + Gender + (1 | sampleID)"	0.233918
post - pre	-0.431382	0.284155	26.7097	-1.51812	0.140733	Cholesterol	O00391	"O00391 ~ surgery * Cholesterol + Age + Gender + (1 | sampleID)"	0.336256
post - pre	0.35774	0.20087	26.7814	1.78095	0.0862669	Cholesterol	O00533	"O00533 ~ surgery * Cholesterol + Age + Gender + (1 | sampleID)"	0.252351
post - pre	-0.207263	0.293141	26.5457	-0.707043	0.485701	Cholesterol	O14498	"O14498 ~ surgery * Cholesterol + Age + Gender + (1 | sampleID)"	0.649677
post - pre	-0.0224287	0.295516	26.4585	-0.0758967	0.940072	Cholesterol	O14786	"O14786 ~ surgery * Cholesterol + Age + Gender + (1 | sampleID)"	0.952241
post - pre	-0.5063	0.206621	26.7118	-2.45038	0.0211126	Cholesterol	O14791	"O14791 ~ surgery * Cholesterol + Age + Gender + (1 | sampleID)"	0.0905239
post - pre	-0.068967	0.269518	26.9184	-0.25589	0.799981	Cholesterol	O43866	"O43866 ~ surgery * Cholesterol + Age + Gender + (1 | sampleID)"	0.87448
post - pre	-0.341731	0.275719	26.8295	-1.23942	0.225923	Cholesterol	O75460	"O75460 ~ surgery * Cholesterol + Age + Gender + (1 | sampleID)"	0.442452
post - pre	-0.305827	0.296207	26.6508	-1.03248	0.311126	Cholesterol	O75636	"O75636 ~ surgery * Cholesterol + Age + Gender + (1 | sampleID)"	0.491831
post - pre	-0.372951	0.173679	25.7695	-2.14736	0.0413491	Cholesterol	O75882	"O75882 ~ surgery * Cholesterol + Age + Gender + (1 | sampleID)"	0.142524
post - pre	-0.327127	0.182736	26.39	-1.79016	0.0849093	Cholesterol	O95445	"O95445 ~ surgery * Cholesterol + Age + Gender + (1 | sampleID)"	0.250723
post - pre	0.310034	0.297115	26.4724	1.04348	0.306161	Cholesterol	P00338	"P00338 ~ surgery * Cholesterol + Age + Gender + (1 | sampleID)"	0.490816
post - pre	0.224473	0.245558	26.8104	0.914132	0.368796	Cholesterol	P00450	"P00450 ~ surgery * Cholesterol + Age + Gender + (1 | sampleID)"	0.554967
post - pre	0.430592	0.244973	26.9268	1.75771	0.0901619	Cholesterol	P00488	"P00488 ~ surgery * Cholesterol + Age + Gender + (1 | sampleID)"	0.258905
post - pre	-0.322281	0.272894	26.8743	-1.18098	0.247959	Cholesterol	P00558	"P00558 ~ surgery * Cholesterol + Age + Gender + (1 | sampleID)"	0.458509
post - pre	-1.05065	0.221949	26.9152	-4.73374	6.27421e-05	Cholesterol	P00734	"P00734 ~ surgery * Cholesterol + Age + Gender + (1 | sampleID)"	0.0017853
post - pre	-0.655764	0.230373	26.7903	-2.84653	0.00837578	Cholesterol	P00736	"P00736 ~ surgery * Cholesterol + Age + Gender + (1 | sampleID)"	0.0504157
post - pre	-1.36907	0.157194	26.6346	-8.70945	2.82874e-09	Cholesterol	P00738	"P00738 ~ surgery * Cholesterol + Age + Gender + (1 | sampleID)"	4.42698e-07
post - pre	0.168301	0.182473	25.8936	0.922335	0.364869	Cholesterol	P00739	"P00739 ~ surgery * Cholesterol + Age + Gender + (1 | sampleID)"	0.554388
post - pre	0.0475844	0.228469	26.6761	0.208275	0.836596	Cholesterol	P00740	"P00740 ~ surgery * Cholesterol + Age + Gender + (1 | sampleID)"	0.902947
post - pre	-0.81869	0.196265	26.6922	-4.17136	0.000286119	Cholesterol	P00742	"P00742 ~ surgery * Cholesterol + Age + Gender + (1 | sampleID)"	0.0045478
post - pre	-0.836036	0.201915	26.5863	-4.14054	0.000312421	Cholesterol	P00746	"P00746 ~ surgery * Cholesterol + Age + Gender + (1 | sampleID)"	0.00465656
post - pre	-0.790354	0.192813	26.3769	-4.09908	0.000352882	Cholesterol	P00747	"P00747 ~ surgery * Cholesterol + Age + Gender + (1 | sampleID)"	0.00502055
post - pre	-0.820927	0.148581	25.4479	-5.5251	9.0828e-06	Cholesterol	P00748	"P00748 ~ surgery * Cholesterol + Age + Gender + (1 | sampleID)"	0.00047382
post - pre	-0.738279	0.142473	25.3525	-5.18189	2.2371e-05	Cholesterol	P00751	"P00751 ~ surgery * Cholesterol + Age + Gender + (1 | sampleID)"	0.00100031
post - pre	0.258802	0.271248	26.9138	0.954114	0.348518	Cholesterol	P00915	"P00915 ~ surgery * Cholesterol + Age + Gender + (1 | sampleID)"	0.534736
post - pre	0.716871	0.286148	26.4585	2.50525	0.0187096	Cholesterol	P00918	"P00918 ~ surgery * Cholesterol + Age + Gender + (1 | sampleID)"	0.0848712
post - pre	0.177183	0.242629	26.8718	0.730263	0.471549	Cholesterol	P01008	"P01008 ~ surgery * Cholesterol + Age + Gender + (1 | sampleID)"	0.638938
post - pre	0.326939	0.190016	25.8849	1.72059	0.0972594	Cholesterol	P01009	"P01009 ~ surgery * Cholesterol + Age + Gender + (1 | sampleID)"	0.271805
post - pre	0.0296105	0.248409	26.9427	0.1192	0.906001	Cholesterol	P01011	"P01011 ~ surgery * Cholesterol + Age + Gender + (1 | sampleID)"	0.935902
post - pre	-0.260043	0.295293	26.4585	-0.880629	0.386448	Cholesterol	P01019	"P01019 ~ surgery * Cholesterol + Age + Gender + (1 | sampleID)"	0.571554
post - pre	0.759171	0.218148	26.8383	3.48008	0.00172936	Cholesterol	P01023	"P01023 ~ surgery * Cholesterol + Age + Gender + (1 | sampleID)"	0.0168783
post - pre	-0.550174	0.259964	26.8842	-2.11635	0.0437191	Cholesterol	P01024	"P01024 ~ surgery * Cholesterol + Age + Gender + (1 | sampleID)"	0.14874
post - pre	0.0342129	0.224624	26.8462	0.152312	0.88008	Cholesterol	P01031	"P01031 ~ surgery * Cholesterol + Age + Gender + (1 | sampleID)"	0.924379
post - pre	-0.0330642	0.256416	26.9364	-0.128948	0.898357	Cholesterol	P01034	"P01034 ~ surgery * Cholesterol + Age + Gender + (1 | sampleID)"	0.935902
post - pre	-0.297321	0.246899	26.9353	-1.20422	0.238979	Cholesterol	P01042	"P01042 ~ surgery * Cholesterol + Age + Gender + (1 | sampleID)"	0.447908
post - pre	-0.417672	0.277241	26.8284	-1.50653	0.143617	Cholesterol	P01591	"P01591 ~ surgery * Cholesterol + Age + Gender + (1 | sampleID)"	0.340054
post - pre	-0.222183	0.144198	25.4789	-1.54083	0.135689	Cholesterol	P01593	"P01593 ~ surgery * Cholesterol + Age + Gender + (1 | sampleID)"	0.331801
post - pre	0.488268	0.268779	26.8688	1.81661	0.0804489	Cholesterol	P01599	"P01599 ~ surgery * Cholesterol + Age + Gender + (1 | sampleID)"	0.239814
post - pre	0.16705	0.191035	26.2615	0.874451	0.3898	Cholesterol	P01602	"P01602 ~ surgery * Cholesterol + Age + Gender + (1 | sampleID)"	0.572804
post - pre	0.179512	0.132791	24.4611	1.35184	0.188797	Cholesterol	P01619	"P01619 ~ surgery * Cholesterol + Age + Gender + (1 | sampleID)"	0.401996
post - pre	-0.352073	0.272812	26.9177	-1.29053	0.207841	Cholesterol	P01624	"P01624 ~ surgery * Cholesterol + Age + Gender + (1 | sampleID)"	0.430824
post - pre	0.422955	0.138685	24.6362	3.04976	0.00541114	Cholesterol	P01700	"P01700 ~ surgery * Cholesterol + Age + Gender + (1 | sampleID)"	0.0384929
post - pre	0.486447	0.226028	26.8769	2.15216	0.0405283	Cholesterol	P01701	"P01701 ~ surgery * Cholesterol + Age + Gender + (1 | sampleID)"	0.142524
post - pre	-0.0246505	0.286735	26.6849	-0.0859699	0.932132	Cholesterol	P01705	"P01705 ~ surgery * Cholesterol + Age + Gender + (1 | sampleID)"	0.948988
post - pre	0.0344484	0.281053	26.87	0.122569	0.903361	Cholesterol	P01714	"P01714 ~ surgery * Cholesterol + Age + Gender + (1 | sampleID)"	0.935902
post - pre	-0.296942	0.16137	25.7862	-1.84013	0.0772867	Cholesterol	P01718	"P01718 ~ surgery * Cholesterol + Age + Gender + (1 | sampleID)"	0.23476
post - pre	0.141333	0.250241	26.9357	0.564787	0.576892	Cholesterol	P01766	"P01766 ~ surgery * Cholesterol + Age + Gender + (1 | sampleID)"	0.719392
post - pre	-0.124597	0.255383	26.9252	-0.487883	0.629582	Cholesterol	P01772	"P01772 ~ surgery * Cholesterol + Age + Gender + (1 | sampleID)"	0.772092
post - pre	0.336837	0.26703	26.6088	1.26142	0.218105	Cholesterol	P01780	"P01780 ~ surgery * Cholesterol + Age + Gender + (1 | sampleID)"	0.438198
post - pre	-0.25698	0.219458	26.6795	-1.17098	0.25196	Cholesterol	P01782	"P01782 ~ surgery * Cholesterol + Age + Gender + (1 | sampleID)"	0.458509
post - pre	-0.153963	0.184732	25.9015	-0.833441	0.412216	Cholesterol	P01817	"P01817 ~ surgery * Cholesterol + Age + Gender + (1 | sampleID)"	0.591852
post - pre	-0.390223	0.267603	26.9039	-1.45822	0.156357	Cholesterol	P01833	"P01833 ~ surgery * Cholesterol + Age + Gender + (1 | sampleID)"	0.3598
post - pre	-0.0338719	0.202864	26.158	-0.166969	0.868679	Cholesterol	P01834	"P01834 ~ surgery * Cholesterol + Age + Gender + (1 | sampleID)"	0.918569
post - pre	0.778874	0.267537	26.5449	2.91128	0.00720389	Cholesterol	P01854	"P01854 ~ surgery * Cholesterol + Age + Gender + (1 | sampleID)"	0.0460167
post - pre	0.109412	0.227387	26.8388	0.48117	0.634295	Cholesterol	P01857	"P01857 ~ surgery * Cholesterol + Age + Gender + (1 | sampleID)"	0.772507
post - pre	-0.199989	0.278015	26.8501	-0.719345	0.478143	Cholesterol	P01859	"P01859 ~ surgery * Cholesterol + Age + Gender + (1 | sampleID)"	0.642487
post - pre	0.0331437	0.226567	26.8555	0.146286	0.884788	Cholesterol	P01860	"P01860 ~ surgery * Cholesterol + Age + Gender + (1 | sampleID)"	0.926216
post - pre	-0.50926	0.107788	23.6673	-4.72467	8.64165e-05	Cholesterol	P01861	"P01861 ~ surgery * Cholesterol + Age + Gender + (1 | sampleID)"	0.00218169
post - pre	0.662221	0.156898	25.3029	4.2207	0.000274844	Cholesterol	P01871	"P01871 ~ surgery * Cholesterol + Age + Gender + (1 | sampleID)"	0.0045478
post - pre	-0.35683	0.256707	26.9413	-1.39003	0.1759	Cholesterol	P01876	"P01876 ~ surgery * Cholesterol + Age + Gender + (1 | sampleID)"	0.378696
post - pre	-0.305443	0.308344	26.4585	-0.990592	0.330858	Cholesterol	P01877	"P01877 ~ surgery * Cholesterol + Age + Gender + (1 | sampleID)"	0.512666
post - pre	0.192582	0.239411	26.8667	0.804397	0.428228	Cholesterol	P01880	"P01880 ~ surgery * Cholesterol + Age + Gender + (1 | sampleID)"	0.601056
post - pre	0.479645	0.297282	26.4585	1.61343	0.118516	Cholesterol	P02042	"P02042 ~ surgery * Cholesterol + Age + Gender + (1 | sampleID)"	0.300545
post - pre	-0.39069	0.308097	26.4585	-1.26808	0.215816	Cholesterol	P02452	"P02452 ~ surgery * Cholesterol + Age + Gender + (1 | sampleID)"	0.438198
post - pre	0.623152	0.242004	26.8611	2.57496	0.0158568	Cholesterol	P02647	"P02647 ~ surgery * Cholesterol + Age + Gender + (1 | sampleID)"	0.077927
post - pre	-0.239037	0.148331	25.2564	-1.61152	0.119495	Cholesterol	P02649	"P02649 ~ surgery * Cholesterol + Age + Gender + (1 | sampleID)"	0.300545
post - pre	0.195531	0.284587	26.4585	0.687069	0.498018	Cholesterol	P02652	"P02652 ~ surgery * Cholesterol + Age + Gender + (1 | sampleID)"	0.652216
post - pre	0.442874	0.307339	26.4585	1.44099	0.161317	Cholesterol	P02654	"P02654 ~ surgery * Cholesterol + Age + Gender + (1 | sampleID)"	0.360659
post - pre	-0.0970849	0.252576	26.9439	-0.384379	0.703715	Cholesterol	P02655	"P02655 ~ surgery * Cholesterol + Age + Gender + (1 | sampleID)"	0.803879
post - pre	-0.7255	0.186605	26.272	-3.8879	0.0006171	Cholesterol	P02656	"P02656 ~ surgery * Cholesterol + Age + Gender + (1 | sampleID)"	0.00772609
post - pre	-0.225816	0.276333	26.9113	-0.817189	0.420996	Cholesterol	P02671	"P02671 ~ surgery * Cholesterol + Age + Gender + (1 | sampleID)"	0.598963
post - pre	-0.217619	0.294265	26.5262	-0.739536	0.466077	Cholesterol	P02675	"P02675 ~ surgery * Cholesterol + Age + Gender + (1 | sampleID)"	0.637039
post - pre	-0.311063	0.298449	26.4585	-1.04227	0.306719	Cholesterol	P02679	"P02679 ~ surgery * Cholesterol + Age + Gender + (1 | sampleID)"	0.490816
post - pre	-0.27685	0.254147	26.9404	-1.08933	0.285656	Cholesterol	P02730	"P02730 ~ surgery * Cholesterol + Age + Gender + (1 | sampleID)"	0.48218
post - pre	-0.441546	0.289892	26.6761	-1.52314	0.139492	Cholesterol	P02741	"P02741 ~ surgery * Cholesterol + Age + Gender + (1 | sampleID)"	0.336256
post - pre	-0.69812	0.287465	26.4585	-2.42854	0.0222474	Cholesterol	P02743	"P02743 ~ surgery * Cholesterol + Age + Gender + (1 | sampleID)"	0.094026
post - pre	0.568257	0.249484	26.7951	2.27773	0.030943	Cholesterol	P02745	"P02745 ~ surgery * Cholesterol + Age + Gender + (1 | sampleID)"	0.116689
post - pre	0.270349	0.249705	26.9219	1.08267	0.288556	Cholesterol	P02746	"P02746 ~ surgery * Cholesterol + Age + Gender + (1 | sampleID)"	0.482984
post - pre	0.577427	0.204392	26.5639	2.8251	0.00885699	Cholesterol	P02747	"P02747 ~ surgery * Cholesterol + Age + Gender + (1 | sampleID)"	0.0509879
post - pre	0.279099	0.16499	25.4196	1.69161	0.102946	Cholesterol	P02748	"P02748 ~ surgery * Cholesterol + Age + Gender + (1 | sampleID)"	0.277777
post - pre	-0.078332	0.224668	26.6482	-0.348657	0.730086	Cholesterol	P02749	"P02749 ~ surgery * Cholesterol + Age + Gender + (1 | sampleID)"	0.82796
post - pre	0.31273	0.198899	26.3447	1.57231	0.127813	Cholesterol	P02750	"P02750 ~ surgery * Cholesterol + Age + Gender + (1 | sampleID)"	0.317505
post - pre	-0.493122	0.18283	25.9741	-2.69716	0.0121164	Cholesterol	P02751	"P02751 ~ surgery * Cholesterol + Age + Gender + (1 | sampleID)"	0.0632074
post - pre	-0.655147	0.156177	25.472	-4.1949	0.000290594	Cholesterol	P02753	"P02753 ~ surgery * Cholesterol + Age + Gender + (1 | sampleID)"	0.0045478
post - pre	-0.18302	0.296459	26.6925	-0.617353	0.542233	Cholesterol	P02760	"P02760 ~ surgery * Cholesterol + Age + Gender + (1 | sampleID)"	0.687122
post - pre	-0.235245	0.291428	26.5375	-0.807214	0.426719	Cholesterol	P02763	"P02763 ~ surgery * Cholesterol + Age + Gender + (1 | sampleID)"	0.601056
post - pre	-0.481478	0.220983	26.7547	-2.1788	0.0383314	Cholesterol	P02765	"P02765 ~ surgery * Cholesterol + Age + Gender + (1 | sampleID)"	0.136338
post - pre	-0.522824	0.164651	25.7462	-3.17535	0.00385832	Cholesterol	P02766	"P02766 ~ surgery * Cholesterol + Age + Gender + (1 | sampleID)"	0.0298629
post - pre	0.144329	0.205948	26.42	0.7008	0.489554	Cholesterol	P02768	"P02768 ~ surgery * Cholesterol + Age + Gender + (1 | sampleID)"	0.651274
post - pre	0.0441298	0.262837	26.9411	0.167898	0.867917	Cholesterol	P02774	"P02774 ~ surgery * Cholesterol + Age + Gender + (1 | sampleID)"	0.918569
post - pre	0.935012	0.25275	26.4585	3.69935	0.000998135	Cholesterol	P02775	"P02775 ~ surgery * Cholesterol + Age + Gender + (1 | sampleID)"	0.010773
post - pre	0.789127	0.279717	26.4585	2.82116	0.00895953	Cholesterol	P02776	"P02776 ~ surgery * Cholesterol + Age + Gender + (1 | sampleID)"	0.0509879
post - pre	-0.84344	0.173971	26.0016	-4.84816	5.01644e-05	Cholesterol	P02786	"P02786 ~ surgery * Cholesterol + Age + Gender + (1 | sampleID)"	0.00174461
post - pre	-0.807027	0.249103	26.9183	-3.23974	0.00317491	Cholesterol	P02787	"P02787 ~ surgery * Cholesterol + Age + Gender + (1 | sampleID)"	0.026858
post - pre	0.32648	0.306798	26.5	1.06415	0.296861	Cholesterol	P02788	"P02788 ~ surgery * Cholesterol + Age + Gender + (1 | sampleID)"	0.48818
post - pre	-0.263525	0.218501	26.618	-1.20606	0.238406	Cholesterol	P02790	"P02790 ~ surgery * Cholesterol + Age + Gender + (1 | sampleID)"	0.447908
post - pre	-0.919568	0.278144	26.4585	-3.30608	0.00272527	Cholesterol	P03951	"P03951 ~ surgery * Cholesterol + Age + Gender + (1 | sampleID)"	0.0236947
post - pre	-0.876226	0.176382	26.5311	-4.96777	3.47325e-05	Cholesterol	P03952	"P03952 ~ surgery * Cholesterol + Age + Gender + (1 | sampleID)"	0.00135891
post - pre	-0.261003	0.238571	26.898	-1.09403	0.283643	Cholesterol	P04003	"P04003 ~ surgery * Cholesterol + Age + Gender + (1 | sampleID)"	0.48218
post - pre	-0.599177	0.25756	26.8544	-2.32636	0.0277938	Cholesterol	P04004	"P04004 ~ surgery * Cholesterol + Age + Gender + (1 | sampleID)"	0.108743
post - pre	-0.349447	0.310625	26.4585	-1.12498	0.2707	Cholesterol	P04070	"P04070 ~ surgery * Cholesterol + Age + Gender + (1 | sampleID)"	0.479095
post - pre	0.590319	0.263151	26.566	2.24328	0.0334271	Cholesterol	P04114	"P04114 ~ surgery * Cholesterol + Age + Gender + (1 | sampleID)"	0.123091
post - pre	0.327796	0.236222	26.865	1.38766	0.176644	Cholesterol	P04180	"P04180 ~ surgery * Cholesterol + Age + Gender + (1 | sampleID)"	0.378696
post - pre	0.511593	0.211689	26.507	2.41672	0.0228306	Cholesterol	P04196	"P04196 ~ surgery * Cholesterol + Age + Gender + (1 | sampleID)"	0.094026
post - pre	-0.290763	0.243524	26.8663	-1.19398	0.242922	Cholesterol	P04217	"P04217 ~ surgery * Cholesterol + Age + Gender + (1 | sampleID)"	0.452586
post - pre	-0.13738	0.263342	26.9377	-0.521679	0.606157	Cholesterol	P04275	"P04275 ~ surgery * Cholesterol + Age + Gender + (1 | sampleID)"	0.74991
post - pre	1.10766	0.201467	26.8699	5.49797	8.14514e-06	Cholesterol	P04278	"P04278 ~ surgery * Cholesterol + Age + Gender + (1 | sampleID)"	0.00047382
post - pre	-0.625982	0.249713	26.8155	-2.50681	0.0185514	Cholesterol	P04406	"P04406 ~ surgery * Cholesterol + Age + Gender + (1 | sampleID)"	0.0848712
post - pre	-0.506704	0.224637	26.8631	-2.25566	0.0324449	Cholesterol	P04430	"P04430 ~ surgery * Cholesterol + Age + Gender + (1 | sampleID)"	0.120896
post - pre	0.442792	0.272865	26.9126	1.62275	0.1163	Cholesterol	P05019	"P05019 ~ surgery * Cholesterol + Age + Gender + (1 | sampleID)"	0.300545
post - pre	-0.264483	0.245579	26.847	-1.07698	0.291073	Cholesterol	P05062	"P05062 ~ surgery * Cholesterol + Age + Gender + (1 | sampleID)"	0.484605
post - pre	0.94246	0.216003	26.9392	4.36319	0.000169026	Cholesterol	P05090	"P05090 ~ surgery * Cholesterol + Age + Gender + (1 | sampleID)"	0.003527
post - pre	-0.625634	0.270477	26.8927	-2.31308	0.028607	Cholesterol	P05154	"P05154 ~ surgery * Cholesterol + Age + Gender + (1 | sampleID)"	0.110543
post - pre	-0.571032	0.271599	26.7998	-2.10248	0.0450459	Cholesterol	P05155	"P05155 ~ surgery * Cholesterol + Age + Gender + (1 | sampleID)"	0.151606
post - pre	-0.711742	0.282121	26.4585	-2.52283	0.0179758	Cholesterol	P05156	"P05156 ~ surgery * Cholesterol + Age + Gender + (1 | sampleID)"	0.0839765
post - pre	-0.106129	0.273634	26.8762	-0.387851	0.701181	Cholesterol	P05160	"P05160 ~ surgery * Cholesterol + Age + Gender + (1 | sampleID)"	0.803879
post - pre	0.448728	0.273571	26.6942	1.64026	0.112684	Cholesterol	P05362	"P05362 ~ surgery * Cholesterol + Age + Gender + (1 | sampleID)"	0.295937
post - pre	-0.658286	0.212161	26.8743	-3.10277	0.00447398	Cholesterol	P05452	"P05452 ~ surgery * Cholesterol + Age + Gender + (1 | sampleID)"	0.0333418
post - pre	-0.381295	0.271446	26.7657	-1.40468	0.171615	Cholesterol	P05543	"P05543 ~ surgery * Cholesterol + Age + Gender + (1 | sampleID)"	0.378279
post - pre	-0.63012	0.269632	26.8369	-2.33696	0.0271561	Cholesterol	P05546	"P05546 ~ surgery * Cholesterol + Age + Gender + (1 | sampleID)"	0.107593
post - pre	-0.635741	0.250471	26.7792	-2.53818	0.0172764	Cholesterol	P06276	"P06276 ~ surgery * Cholesterol + Age + Gender + (1 | sampleID)"	0.0824947
post - pre	0.235656	0.214012	26.895	1.10114	0.280594	Cholesterol	P06310	"P06310 ~ surgery * Cholesterol + Age + Gender + (1 | sampleID)"	0.48218
post - pre	0.426991	0.264597	26.8088	1.61374	0.118294	Cholesterol	P06312	"P06312 ~ surgery * Cholesterol + Age + Gender + (1 | sampleID)"	0.300545
post - pre	-0.513621	0.173063	26.3397	-2.96782	0.00631161	Cholesterol	P06396	"P06396 ~ surgery * Cholesterol + Age + Gender + (1 | sampleID)"	0.043144
post - pre	-0.317762	0.247791	26.9048	-1.28238	0.210649	Cholesterol	P06681	"P06681 ~ surgery * Cholesterol + Age + Gender + (1 | sampleID)"	0.430935
post - pre	0.457747	0.276678	26.6838	1.65444	0.109755	Cholesterol	P06727	"P06727 ~ surgery * Cholesterol + Age + Gender + (1 | sampleID)"	0.293618
post - pre	-0.5456	0.225612	26.794	-2.41831	0.0226682	Cholesterol	P07225	"P07225 ~ surgery * Cholesterol + Age + Gender + (1 | sampleID)"	0.094026
post - pre	-0.23188	0.312613	26.4585	-0.741746	0.464775	Cholesterol	P07355	"P07355 ~ surgery * Cholesterol + Age + Gender + (1 | sampleID)"	0.637039
post - pre	-0.49544	0.152547	25.0774	-3.24779	0.00329597	Cholesterol	P07357	"P07357 ~ surgery * Cholesterol + Age + Gender + (1 | sampleID)"	0.0271484
post - pre	-1.24552	0.161911	26.3555	-7.69261	3.3387e-08	Cholesterol	P07358	"P07358 ~ surgery * Cholesterol + Age + Gender + (1 | sampleID)"	3.48337e-06
post - pre	-0.230028	0.229868	26.7322	-1.0007	0.325947	Cholesterol	P07360	"P07360 ~ surgery * Cholesterol + Age + Gender + (1 | sampleID)"	0.507569
post - pre	-0.359575	0.29109	26.4585	-1.23527	0.227587	Cholesterol	P07478	"P07478 ~ surgery * Cholesterol + Age + Gender + (1 | sampleID)"	0.442452
post - pre	0.567967	0.220542	26.8812	2.57532	0.0158391	Cholesterol	P07737	"P07737 ~ surgery * Cholesterol + Age + Gender + (1 | sampleID)"	0.077927
post - pre	0.751317	0.201981	26.6758	3.71974	0.000937684	Cholesterol	P07996	"P07996 ~ surgery * Cholesterol + Age + Gender + (1 | sampleID)"	0.010482
post - pre	0.340231	0.302556	26.5292	1.12453	0.270862	Cholesterol	P08185	"P08185 ~ surgery * Cholesterol + Age + Gender + (1 | sampleID)"	0.479095
post - pre	0.332181	0.266493	26.941	1.24649	0.223314	Cholesterol	P08294	"P08294 ~ surgery * Cholesterol + Age + Gender + (1 | sampleID)"	0.442388
post - pre	0.132946	0.184765	25.8138	0.71954	0.478273	Cholesterol	P08519	"P08519 ~ surgery * Cholesterol + Age + Gender + (1 | sampleID)"	0.642487
post - pre	0.159463	0.308054	26.4585	0.517646	0.609007	Cholesterol	P08571	"P08571 ~ surgery * Cholesterol + Age + Gender + (1 | sampleID)"	0.750469
post - pre	-0.932136	0.202508	26.702	-4.60295	9.06134e-05	Cholesterol	P08603	"P08603 ~ surgery * Cholesterol + Age + Gender + (1 | sampleID)"	0.00218169
post - pre	-0.0772323	0.253733	26.9421	-0.304384	0.763174	Cholesterol	P08637	"P08637 ~ surgery * Cholesterol + Age + Gender + (1 | sampleID)"	0.853119
post - pre	-0.205766	0.267345	26.9405	-0.769663	0.448196	Cholesterol	P08697	"P08697 ~ surgery * Cholesterol + Age + Gender + (1 | sampleID)"	0.622255
post - pre	-0.151502	0.184113	25.7763	-0.822872	0.418129	Cholesterol	P09172	"P09172 ~ surgery * Cholesterol + Age + Gender + (1 | sampleID)"	0.597599
post - pre	-0.281438	0.270475	26.921	-1.04053	0.307348	Cholesterol	P09871	"P09871 ~ surgery * Cholesterol + Age + Gender + (1 | sampleID)"	0.490816
post - pre	-0.455059	0.21927	26.7207	-2.07533	0.0477118	Cholesterol	P0C0L4	"P0C0L4 ~ surgery * Cholesterol + Age + Gender + (1 | sampleID)"	0.157198
post - pre	-0.286425	0.222727	26.769	-1.28599	0.209458	Cholesterol	P0C0L5	"P0C0L5 ~ surgery * Cholesterol + Age + Gender + (1 | sampleID)"	0.430935
post - pre	-0.213228	0.277705	26.8408	-0.767821	0.449296	Cholesterol	P0CF74	"P0CF74 ~ surgery * Cholesterol + Age + Gender + (1 | sampleID)"	0.622255
post - pre	-0.916185	0.208956	26.6352	-4.38457	0.000163024	Cholesterol	P0DJI8	"P0DJI8 ~ surgery * Cholesterol + Age + Gender + (1 | sampleID)"	0.003527
post - pre	0.31026	0.285243	26.4585	1.0877	0.286535	Cholesterol	P0DJI9	"P0DJI9 ~ surgery * Cholesterol + Age + Gender + (1 | sampleID)"	0.48218
post - pre	-0.465065	0.188365	25.7886	-2.46896	0.0205008	Cholesterol	P0DOY3	"P0DOY3 ~ surgery * Cholesterol + Age + Gender + (1 | sampleID)"	0.0891213
post - pre	-0.0216008	0.257737	26.9034	-0.0838092	0.933829	Cholesterol	P10586	"P10586 ~ surgery * Cholesterol + Age + Gender + (1 | sampleID)"	0.948988
post - pre	0.0156279	0.244855	26.9148	0.0638252	0.949581	Cholesterol	P10643	"P10643 ~ surgery * Cholesterol + Age + Gender + (1 | sampleID)"	0.958771
post - pre	0.286237	0.251498	26.9396	1.13813	0.265089	Cholesterol	P10909	"P10909 ~ surgery * Cholesterol + Age + Gender + (1 | sampleID)"	0.476856
post - pre	0.33286	0.266873	26.9313	1.24726	0.22304	Cholesterol	P11021	"P11021 ~ surgery * Cholesterol + Age + Gender + (1 | sampleID)"	0.442388
post - pre	-0.787071	0.287092	26.4585	-2.74153	0.0108222	Cholesterol	P12109	"P12109 ~ surgery * Cholesterol + Age + Gender + (1 | sampleID)"	0.0584026
post - pre	-0.0597348	0.239125	26.9354	-0.249806	0.804633	Cholesterol	P12111	"P12111 ~ surgery * Cholesterol + Age + Gender + (1 | sampleID)"	0.87448
post - pre	0.27415	0.249239	26.9029	1.09995	0.281101	Cholesterol	P12259	"P12259 ~ surgery * Cholesterol + Age + Gender + (1 | sampleID)"	0.48218
post - pre	0.202008	0.23568	26.8981	0.85713	0.398946	Cholesterol	P12830	"P12830 ~ surgery * Cholesterol + Age + Gender + (1 | sampleID)"	0.578102
post - pre	-0.894554	0.207174	26.8287	-4.3179	0.000192157	Cholesterol	P13671	"P13671 ~ surgery * Cholesterol + Age + Gender + (1 | sampleID)"	0.00370099
post - pre	0.237867	0.284254	26.4585	0.836812	0.410193	Cholesterol	P13796	"P13796 ~ surgery * Cholesterol + Age + Gender + (1 | sampleID)"	0.591661
post - pre	-0.675217	0.283984	26.4585	-2.37766	0.0249228	Cholesterol	P14151	"P14151 ~ surgery * Cholesterol + Age + Gender + (1 | sampleID)"	0.100011
post - pre	-0.175984	0.259606	26.9387	-0.677888	0.503624	Cholesterol	P14618	"P14618 ~ surgery * Cholesterol + Age + Gender + (1 | sampleID)"	0.65681
post - pre	0.435329	0.255585	26.9285	1.70327	0.100034	Cholesterol	P14625	"P14625 ~ surgery * Cholesterol + Age + Gender + (1 | sampleID)"	0.274655
post - pre	-0.45167	0.274277	26.9069	-1.64676	0.111238	Cholesterol	P14923	"P14923 ~ surgery * Cholesterol + Age + Gender + (1 | sampleID)"	0.295064
post - pre	-0.195415	0.226142	26.6966	-0.864128	0.395215	Cholesterol	P15151	"P15151 ~ surgery * Cholesterol + Age + Gender + (1 | sampleID)"	0.57536
post - pre	-0.273788	0.247476	26.9355	-1.10632	0.278371	Cholesterol	P15169	"P15169 ~ surgery * Cholesterol + Age + Gender + (1 | sampleID)"	0.48218
post - pre	-0.303826	0.30091	26.4585	-1.00969	0.321787	Cholesterol	P15924	"P15924 ~ surgery * Cholesterol + Age + Gender + (1 | sampleID)"	0.506128
post - pre	-0.375334	0.306508	26.4585	-1.22455	0.231537	Cholesterol	P16035	"P16035 ~ surgery * Cholesterol + Age + Gender + (1 | sampleID)"	0.442616
post - pre	-0.141629	0.256947	26.7206	-0.551199	0.586077	Cholesterol	P16070	"P16070 ~ surgery * Cholesterol + Age + Gender + (1 | sampleID)"	0.727945
post - pre	0.125644	0.305851	26.4585	0.410802	0.684526	Cholesterol	P17936	"P17936 ~ surgery * Cholesterol + Age + Gender + (1 | sampleID)"	0.798426
post - pre	0.452872	0.26441	26.4585	1.71276	0.0984529	Cholesterol	P18065	"P18065 ~ surgery * Cholesterol + Age + Gender + (1 | sampleID)"	0.272706
post - pre	-0.359183	0.304838	26.5241	-1.17827	0.249151	Cholesterol	P19021	"P19021 ~ surgery * Cholesterol + Age + Gender + (1 | sampleID)"	0.458509
post - pre	-0.171191	0.247594	26.9353	-0.69142	0.495218	Cholesterol	P19652	"P19652 ~ surgery * Cholesterol + Age + Gender + (1 | sampleID)"	0.651274
post - pre	0.723423	0.252767	26.9268	2.86201	0.00804752	Cholesterol	P19823	"P19823 ~ surgery * Cholesterol + Age + Gender + (1 | sampleID)"	0.0493897
post - pre	0.859422	0.234824	26.9013	3.65986	0.00108489	Cholesterol	P19827	"P19827 ~ surgery * Cholesterol + Age + Gender + (1 | sampleID)"	0.0109539
post - pre	0.0390893	0.135628	25.6669	0.28821	0.775501	Cholesterol	P20742	"P20742 ~ surgery * Cholesterol + Age + Gender + (1 | sampleID)"	0.855983
post - pre	0.300916	0.299743	26.4585	1.00391	0.324514	Cholesterol	P20851	"P20851 ~ surgery * Cholesterol + Age + Gender + (1 | sampleID)"	0.507569
post - pre	0.465303	0.274202	26.8789	1.69694	0.101261	Cholesterol	P21333	"P21333 ~ surgery * Cholesterol + Age + Gender + (1 | sampleID)"	0.275606
post - pre	-0.236464	0.291647	26.59	-0.810788	0.424685	Cholesterol	P22105	"P22105 ~ surgery * Cholesterol + Age + Gender + (1 | sampleID)"	0.601056
post - pre	0.650306	0.262248	26.844	2.47974	0.0197218	Cholesterol	P22352	"P22352 ~ surgery * Cholesterol + Age + Gender + (1 | sampleID)"	0.0869424
post - pre	-0.295702	0.252016	26.9401	-1.17335	0.250927	Cholesterol	P22792	"P22792 ~ surgery * Cholesterol + Age + Gender + (1 | sampleID)"	0.458509
post - pre	-0.477646	0.237933	26.93	-2.00748	0.0548295	Cholesterol	P22891	"P22891 ~ surgery * Cholesterol + Age + Gender + (1 | sampleID)"	0.176924
post - pre	0.154784	0.199122	26.6642	0.777332	0.443805	Cholesterol	P23142	"P23142 ~ surgery * Cholesterol + Age + Gender + (1 | sampleID)"	0.620139
post - pre	-0.0991603	0.290625	26.4585	-0.341197	0.73565	Cholesterol	P24592	"P24592 ~ surgery * Cholesterol + Age + Gender + (1 | sampleID)"	0.831258
post - pre	-0.693334	0.247231	26.9438	-2.8044	0.00923722	Cholesterol	P24593	"P24593 ~ surgery * Cholesterol + Age + Gender + (1 | sampleID)"	0.0516295
post - pre	-0.752802	0.198758	26.6717	-3.78752	0.000786153	Cholesterol	P25311	"P25311 ~ surgery * Cholesterol + Age + Gender + (1 | sampleID)"	0.00946408
post - pre	-0.863249	0.217924	26.9243	-3.96124	0.000492244	Cholesterol	P26927	"P26927 ~ surgery * Cholesterol + Age + Gender + (1 | sampleID)"	0.0066988
post - pre	-0.273116	0.18763	25.9704	-1.45561	0.157484	Cholesterol	P27169	"P27169 ~ surgery * Cholesterol + Age + Gender + (1 | sampleID)"	0.3598
post - pre	-0.721707	0.211228	26.8473	-3.41673	0.00203275	Cholesterol	P27918	"P27918 ~ surgery * Cholesterol + Age + Gender + (1 | sampleID)"	0.0181786
post - pre	-0.671034	0.226658	26.9078	-2.96056	0.00634065	Cholesterol	P29508	"P29508 ~ surgery * Cholesterol + Age + Gender + (1 | sampleID)"	0.043144
post - pre	0.523116	0.27938	26.6644	1.87242	0.0721543	Cholesterol	P29622	"P29622 ~ surgery * Cholesterol + Age + Gender + (1 | sampleID)"	0.225843
post - pre	0.252792	0.292066	26.4585	0.865534	0.394527	Cholesterol	P30043	"P30043 ~ surgery * Cholesterol + Age + Gender + (1 | sampleID)"	0.57536
post - pre	-0.398971	0.302857	26.4585	-1.31736	0.199014	Cholesterol	P32119	"P32119 ~ surgery * Cholesterol + Age + Gender + (1 | sampleID)"	0.417463
post - pre	0.762665	0.194708	26.2158	3.91698	0.000573727	Cholesterol	P33151	"P33151 ~ surgery * Cholesterol + Age + Gender + (1 | sampleID)"	0.00748235
post - pre	0.112225	0.254526	26.9418	0.440917	0.662791	Cholesterol	P33908	"P33908 ~ surgery * Cholesterol + Age + Gender + (1 | sampleID)"	0.794841
post - pre	-0.439151	0.301451	26.4585	-1.45679	0.15694	Cholesterol	P35542	"P35542 ~ surgery * Cholesterol + Age + Gender + (1 | sampleID)"	0.3598
post - pre	-0.123932	0.198821	26.575	-0.623334	0.538379	Cholesterol	P35858	"P35858 ~ surgery * Cholesterol + Age + Gender + (1 | sampleID)"	0.68501
post - pre	-0.744342	0.234423	26.9429	-3.17521	0.00372941	Cholesterol	P36955	"P36955 ~ surgery * Cholesterol + Age + Gender + (1 | sampleID)"	0.0298629
post - pre	-0.360262	0.16375	25.4111	-2.20008	0.037105	Cholesterol	P36980	"P36980 ~ surgery * Cholesterol + Age + Gender + (1 | sampleID)"	0.133623
post - pre	-0.827067	0.261817	26.6811	-3.15896	0.00391175	Cholesterol	P43251	"P43251 ~ surgery * Cholesterol + Age + Gender + (1 | sampleID)"	0.0298629
post - pre	-0.421749	0.302677	26.4585	-1.3934	0.175096	Cholesterol	P43652	"P43652 ~ surgery * Cholesterol + Age + Gender + (1 | sampleID)"	0.378696
post - pre	-0.582025	0.27154	26.4585	-2.14342	0.0414368	Cholesterol	P47929	"P47929 ~ surgery * Cholesterol + Age + Gender + (1 | sampleID)"	0.142524
post - pre	0.302445	0.247127	26.9059	1.22384	0.23162	Cholesterol	P48740	"P48740 ~ surgery * Cholesterol + Age + Gender + (1 | sampleID)"	0.442616
post - pre	-0.13681	0.309847	26.4585	-0.441541	0.662409	Cholesterol	P49747	"P49747 ~ surgery * Cholesterol + Age + Gender + (1 | sampleID)"	0.794841
post - pre	-0.115338	0.298963	26.6877	-0.385794	0.702707	Cholesterol	P49908	"P49908 ~ surgery * Cholesterol + Age + Gender + (1 | sampleID)"	0.803879
post - pre	0.191959	0.25935	26.9437	0.740154	0.465608	Cholesterol	P51884	"P51884 ~ surgery * Cholesterol + Age + Gender + (1 | sampleID)"	0.637039
post - pre	-0.33942	0.258392	26.9418	-1.31359	0.200062	Cholesterol	P54108	"P54108 ~ surgery * Cholesterol + Age + Gender + (1 | sampleID)"	0.417463
post - pre	-0.644239	0.250438	26.9242	-2.57245	0.015934	Cholesterol	P55056	"P55056 ~ surgery * Cholesterol + Age + Gender + (1 | sampleID)"	0.077927
post - pre	-0.0855516	0.298291	26.4585	-0.286806	0.776495	Cholesterol	P55058	"P55058 ~ surgery * Cholesterol + Age + Gender + (1 | sampleID)"	0.855983
post - pre	0.423373	0.296297	26.4585	1.42888	0.164738	Cholesterol	P59665	"P59665 ~ surgery * Cholesterol + Age + Gender + (1 | sampleID)"	0.365696
post - pre	-0.124137	0.301559	26.4585	-0.411649	0.683912	Cholesterol	P61626	"P61626 ~ surgery * Cholesterol + Age + Gender + (1 | sampleID)"	0.798426
post - pre	-0.210199	0.314068	26.4585	-0.669279	0.509116	Cholesterol	P61769	"P61769 ~ surgery * Cholesterol + Age + Gender + (1 | sampleID)"	0.661217
post - pre	-0.274192	0.259165	26.9391	-1.05798	0.299459	Cholesterol	P62328	"P62328 ~ surgery * Cholesterol + Age + Gender + (1 | sampleID)"	0.48818
post - pre	0.21097	0.303927	26.4585	0.694146	0.493641	Cholesterol	P62937	"P62937 ~ surgery * Cholesterol + Age + Gender + (1 | sampleID)"	0.651274
post - pre	0.429448	0.294288	26.4585	1.45928	0.156259	Cholesterol	P68871	"P68871 ~ surgery * Cholesterol + Age + Gender + (1 | sampleID)"	0.3598
post - pre	0.633587	0.277537	26.4585	2.28289	0.030704	Cholesterol	P69905	"P69905 ~ surgery * Cholesterol + Age + Gender + (1 | sampleID)"	0.116689
post - pre	0.238154	0.217499	26.759	1.09497	0.28329	Cholesterol	P80108	"P80108 ~ surgery * Cholesterol + Age + Gender + (1 | sampleID)"	0.48218
post - pre	-0.0847011	0.29557	26.4585	-0.286569	0.776675	Cholesterol	P81605	"P81605 ~ surgery * Cholesterol + Age + Gender + (1 | sampleID)"	0.855983
post - pre	-0.101169	0.251678	26.9431	-0.40198	0.69087	Cholesterol	P98160	"P98160 ~ surgery * Cholesterol + Age + Gender + (1 | sampleID)"	0.800898
post - pre	-0.168252	0.293954	26.5915	-0.572374	0.571877	Cholesterol	Q02985	"Q02985 ~ surgery * Cholesterol + Age + Gender + (1 | sampleID)"	0.71926
post - pre	-0.4323	0.156224	25.2541	-2.76718	0.0104304	Cholesterol	Q03591	"Q03591 ~ surgery * Cholesterol + Age + Gender + (1 | sampleID)"	0.0572756
post - pre	0.0332796	0.306142	26.4585	0.108706	0.914256	Cholesterol	Q04756	"Q04756 ~ surgery * Cholesterol + Age + Gender + (1 | sampleID)"	0.941322
post - pre	0.801252	0.218631	26.9414	3.66486	0.00106909	Cholesterol	Q06033	"Q06033 ~ surgery * Cholesterol + Age + Gender + (1 | sampleID)"	0.0109539
post - pre	0.167157	0.252992	26.9355	0.660721	0.514403	Cholesterol	Q06830	"Q06830 ~ surgery * Cholesterol + Age + Gender + (1 | sampleID)"	0.665323
post - pre	-1.02899	0.16141	26.1258	-6.37499	9.21779e-07	Cholesterol	Q08380	"Q08380 ~ surgery * Cholesterol + Age + Gender + (1 | sampleID)"	7.21292e-05
post - pre	-0.114934	0.296392	26.4585	-0.387778	0.701282	Cholesterol	Q08554	"Q08554 ~ surgery * Cholesterol + Age + Gender + (1 | sampleID)"	0.803879
post - pre	-0.364668	0.298045	26.4585	-1.22353	0.231914	Cholesterol	Q08830	"Q08830 ~ surgery * Cholesterol + Age + Gender + (1 | sampleID)"	0.442616
post - pre	-0.543719	0.185819	26.215	-2.92606	0.00700277	Cholesterol	Q12805	"Q12805 ~ surgery * Cholesterol + Age + Gender + (1 | sampleID)"	0.0456639
post - pre	-0.303295	0.288629	26.4585	-1.05081	0.302848	Cholesterol	Q12913	"Q12913 ~ surgery * Cholesterol + Age + Gender + (1 | sampleID)"	0.490816
post - pre	0.255973	0.203054	26.5847	1.26062	0.218399	Cholesterol	Q13103	"Q13103 ~ surgery * Cholesterol + Age + Gender + (1 | sampleID)"	0.438198
post - pre	0.759387	0.26363	26.4585	2.88051	0.00777277	Cholesterol	Q13790	"Q13790 ~ surgery * Cholesterol + Age + Gender + (1 | sampleID)"	0.0486575
post - pre	-0.201905	0.275914	26.6152	-0.731765	0.470707	Cholesterol	Q13822	"Q13822 ~ surgery * Cholesterol + Age + Gender + (1 | sampleID)"	0.638938
post - pre	-0.38614	0.278013	26.5945	-1.38893	0.176377	Cholesterol	Q14515	"Q14515 ~ surgery * Cholesterol + Age + Gender + (1 | sampleID)"	0.378696
post - pre	-1.24532	0.12546	25.0745	-9.92609	3.61001e-10	Cholesterol	Q14520	"Q14520 ~ surgery * Cholesterol + Age + Gender + (1 | sampleID)"	1.12993e-07
post - pre	-0.263019	0.286736	26.7609	-0.917286	0.367186	Cholesterol	Q14624	"Q14624 ~ surgery * Cholesterol + Age + Gender + (1 | sampleID)"	0.554967
post - pre	0.202671	0.291606	26.7429	0.695017	0.49304	Cholesterol	Q14766	"Q14766 ~ surgery * Cholesterol + Age + Gender + (1 | sampleID)"	0.651274
post - pre	-0.591977	0.19377	26.5058	-3.05505	0.00508039	Cholesterol	Q15485	"Q15485 ~ surgery * Cholesterol + Age + Gender + (1 | sampleID)"	0.0369805
post - pre	-0.576058	0.27641	26.7194	-2.08407	0.0468487	Cholesterol	Q15582	"Q15582 ~ surgery * Cholesterol + Age + Gender + (1 | sampleID)"	0.155996
post - pre	3.08888e-05	0.177355	25.7247	0.000174164	0.999862	Cholesterol	Q16610	"Q16610 ~ surgery * Cholesterol + Age + Gender + (1 | sampleID)"	0.999862
post - pre	0.0133674	0.246489	26.8711	0.0542314	0.957152	Cholesterol	Q5T749	"Q5T749 ~ surgery * Cholesterol + Age + Gender + (1 | sampleID)"	0.963307
post - pre	-0.112205	0.274408	26.8179	-0.408896	0.685863	Cholesterol	Q6EMK4	"Q6EMK4 ~ surgery * Cholesterol + Age + Gender + (1 | sampleID)"	0.798426
post - pre	0.390409	0.294622	26.499	1.32512	0.196445	Cholesterol	Q6UX71	"Q6UX71 ~ surgery * Cholesterol + Age + Gender + (1 | sampleID)"	0.415455
post - pre	-0.135048	0.283278	26.7648	-0.476732	0.637422	Cholesterol	Q6UXB8	"Q6UXB8 ~ surgery * Cholesterol + Age + Gender + (1 | sampleID)"	0.773307
post - pre	0.107433	0.259594	26.9334	0.413851	0.682261	Cholesterol	Q6UY14	"Q6UY14 ~ surgery * Cholesterol + Age + Gender + (1 | sampleID)"	0.798426
post - pre	-0.356254	0.221807	26.653	-1.60615	0.120026	Cholesterol	Q86VB7	"Q86VB7 ~ surgery * Cholesterol + Age + Gender + (1 | sampleID)"	0.300545
post - pre	-0.564405	0.296123	26.4585	-1.90598	0.0675706	Cholesterol	Q8IUL8	"Q8IUL8 ~ surgery * Cholesterol + Age + Gender + (1 | sampleID)"	0.213632
post - pre	-0.570803	0.202327	26.8103	-2.82119	0.00889672	Cholesterol	Q8WVV4	"Q8WVV4 ~ surgery * Cholesterol + Age + Gender + (1 | sampleID)"	0.0509879
post - pre	-0.127817	0.270806	26.8895	-0.471986	0.640745	Cholesterol	Q92496	"Q92496 ~ surgery * Cholesterol + Age + Gender + (1 | sampleID)"	0.774337
post - pre	-0.515182	0.254202	26.9438	-2.02667	0.0526988	Cholesterol	Q92954	"Q92954 ~ surgery * Cholesterol + Age + Gender + (1 | sampleID)"	0.17182
post - pre	-0.0356529	0.14898	24.9648	-0.239313	0.812816	Cholesterol	Q96IY4	"Q96IY4 ~ surgery * Cholesterol + Age + Gender + (1 | sampleID)"	0.880317
post - pre	-0.741952	0.198403	26.6579	-3.73962	0.000891172	Cholesterol	Q96KN2	"Q96KN2 ~ surgery * Cholesterol + Age + Gender + (1 | sampleID)"	0.010331
post - pre	-0.0277215	0.269622	26.9432	-0.102816	0.91887	Cholesterol	Q96PD5	"Q96PD5 ~ surgery * Cholesterol + Age + Gender + (1 | sampleID)"	0.942046
post - pre	-0.124585	0.290811	26.4585	-0.428404	0.671825	Cholesterol	Q99969	"Q99969 ~ surgery * Cholesterol + Age + Gender + (1 | sampleID)"	0.798426
post - pre	-0.427111	0.246979	26.9258	-1.72934	0.0951982	Cholesterol	Q9BWP8	"Q9BWP8 ~ surgery * Cholesterol + Age + Gender + (1 | sampleID)"	0.268442
post - pre	-0.115203	0.237455	26.9431	-0.485156	0.631488	Cholesterol	Q9BXR6	"Q9BXR6 ~ surgery * Cholesterol + Age + Gender + (1 | sampleID)"	0.772092
post - pre	-0.165907	0.26305	26.9219	-0.630707	0.53355	Cholesterol	Q9H299	"Q9H299 ~ surgery * Cholesterol + Age + Gender + (1 | sampleID)"	0.684431
post - pre	-0.372685	0.301269	26.4585	-1.23705	0.226936	Cholesterol	Q9H4G4	"Q9H4G4 ~ surgery * Cholesterol + Age + Gender + (1 | sampleID)"	0.442452
post - pre	-0.191459	0.291909	26.749	-0.655885	0.5175	Cholesterol	Q9HDC9	"Q9HDC9 ~ surgery * Cholesterol + Age + Gender + (1 | sampleID)"	0.666575
post - pre	0.416126	0.287155	26.4585	1.44913	0.159051	Cholesterol	Q9NQ79	"Q9NQ79 ~ surgery * Cholesterol + Age + Gender + (1 | sampleID)"	0.360659
post - pre	-0.631846	0.26278	26.8985	-2.40447	0.0233528	Cholesterol	Q9NZP8	"Q9NZP8 ~ surgery * Cholesterol + Age + Gender + (1 | sampleID)"	0.0949278
post - pre	-0.0506138	0.315917	26.4585	-0.160212	0.873931	Cholesterol	Q9UGM5	"Q9UGM5 ~ surgery * Cholesterol + Age + Gender + (1 | sampleID)"	0.921011
post - pre	-0.283688	0.267394	26.9412	-1.06094	0.298137	Cholesterol	Q9UHG3	"Q9UHG3 ~ surgery * Cholesterol + Age + Gender + (1 | sampleID)"	0.48818
post - pre	-0.143042	0.251665	26.9137	-0.56838	0.574489	Cholesterol	Q9UK55	"Q9UK55 ~ surgery * Cholesterol + Age + Gender + (1 | sampleID)"	0.71926
post - pre	0.299928	0.162323	25.6489	1.84772	0.0762073	Cholesterol	Q9Y490	"Q9Y490 ~ surgery * Cholesterol + Age + Gender + (1 | sampleID)"	0.233918
post - pre	-0.267457	0.232288	26.7277	-1.15141	0.259761	Cholesterol	Q9Y646	"Q9Y646 ~ surgery * Cholesterol + Age + Gender + (1 | sampleID)"	0.469973
post - pre	-0.23344	0.251943	26.9431	-0.926558	0.362382	Cholesterol	Q9Y6R7	"Q9Y6R7 ~ surgery * Cholesterol + Age + Gender + (1 | sampleID)"	0.553295
post - pre	-0.0886977	0.315966	27.1833	-0.280719	0.781051	CholHdlRatio	A0A075B6H7	"A0A075B6H7 ~ surgery * CholHdlRatio + Age + Gender + (1 | sampleID)"	0.874565
post - pre	-0.0152895	0.151861	24.1899	-0.100681	0.920634	CholHdlRatio	A0A075B6I0	"A0A075B6I0 ~ surgery * CholHdlRatio + Age + Gender + (1 | sampleID)"	0.951018
post - pre	0.115781	0.235404	26.5669	0.491837	0.626874	CholHdlRatio	A0A075B6I9	"A0A075B6I9 ~ surgery * CholHdlRatio + Age + Gender + (1 | sampleID)"	0.770244
post - pre	0.547116	0.26676	27.2174	2.05096	0.0500103	CholHdlRatio	A0A075B6J9	"A0A075B6J9 ~ surgery * CholHdlRatio + Age + Gender + (1 | sampleID)"	0.188593
post - pre	-0.187134	0.248735	26.8484	-0.752342	0.458391	CholHdlRatio	A0A075B6K4	"A0A075B6K4 ~ surgery * CholHdlRatio + Age + Gender + (1 | sampleID)"	0.652166
post - pre	-0.201856	0.170696	25.1606	-1.18255	0.248043	CholHdlRatio	A0A075B6K5	"A0A075B6K5 ~ surgery * CholHdlRatio + Age + Gender + (1 | sampleID)"	0.481031
post - pre	0.0476901	0.305579	27.261	0.156064	0.877132	CholHdlRatio	A0A075B6Q5	"A0A075B6Q5 ~ surgery * CholHdlRatio + Age + Gender + (1 | sampleID)"	0.925967
post - pre	-0.281573	0.25785	26.9357	-1.092	0.284504	CholHdlRatio	A0A075B6S2	"A0A075B6S2 ~ surgery * CholHdlRatio + Age + Gender + (1 | sampleID)"	0.520855
post - pre	-0.0154876	0.17454	25.4446	-0.0887339	0.929988	CholHdlRatio	A0A075B7B6	"A0A075B7B6 ~ surgery * CholHdlRatio + Age + Gender + (1 | sampleID)"	0.957521
post - pre	-0.119086	0.225702	26.22	-0.527625	0.602196	CholHdlRatio	A0A075B7D0	"A0A075B7D0 ~ surgery * CholHdlRatio + Age + Gender + (1 | sampleID)"	0.755238
post - pre	-0.301624	0.225133	27.0787	-1.33976	0.191459	CholHdlRatio	A0A087WSY4	"A0A087WSY4 ~ surgery * CholHdlRatio + Age + Gender + (1 | sampleID)"	0.419067
post - pre	0.236154	0.244072	26.812	0.96756	0.341911	CholHdlRatio	A0A087WW87	"A0A087WW87 ~ surgery * CholHdlRatio + Age + Gender + (1 | sampleID)"	0.55591
post - pre	-0.468891	0.261117	27.2069	-1.79571	0.0836558	CholHdlRatio	A0A0A0MRZ8	"A0A0A0MRZ8 ~ surgery * CholHdlRatio + Age + Gender + (1 | sampleID)"	0.246363
post - pre	0.14106	0.285916	27.2222	0.493362	0.625714	CholHdlRatio	A0A0A0MRZ9	"A0A0A0MRZ9 ~ surgery * CholHdlRatio + Age + Gender + (1 | sampleID)"	0.770244
post - pre	-0.0874165	0.256304	27.0559	-0.341066	0.735688	CholHdlRatio	A0A0A0MS15	"A0A0A0MS15 ~ surgery * CholHdlRatio + Age + Gender + (1 | sampleID)"	0.837347
post - pre	0.020724	0.0966852	22.9682	0.214345	0.83217	CholHdlRatio	A0A0A0MT36	"A0A0A0MT36 ~ surgery * CholHdlRatio + Age + Gender + (1 | sampleID)"	0.905558
post - pre	-0.0373997	0.246204	26.6612	-0.151905	0.880405	CholHdlRatio	A0A0B4J1U7	"A0A0B4J1U7 ~ surgery * CholHdlRatio + Age + Gender + (1 | sampleID)"	0.925967
post - pre	0.19137	0.186737	25.3602	1.02481	0.315128	CholHdlRatio	A0A0B4J1V0	"A0A0B4J1V0 ~ surgery * CholHdlRatio + Age + Gender + (1 | sampleID)"	0.533163
post - pre	0.190564	0.268557	27.2175	0.709585	0.483996	CholHdlRatio	A0A0B4J1V2	"A0A0B4J1V2 ~ surgery * CholHdlRatio + Age + Gender + (1 | sampleID)"	0.676298
post - pre	0.257074	0.211427	26.2098	1.2159	0.234862	CholHdlRatio	A0A0B4J1V6	"A0A0B4J1V6 ~ surgery * CholHdlRatio + Age + Gender + (1 | sampleID)"	0.471118
post - pre	-0.484447	0.295274	27.2618	-1.64067	0.112356	CholHdlRatio	A0A0B4J1V7	"A0A0B4J1V7 ~ surgery * CholHdlRatio + Age + Gender + (1 | sampleID)"	0.298029
post - pre	0.501641	0.242113	26.9884	2.07193	0.0479528	CholHdlRatio	A0A0B4J1X5	"A0A0B4J1X5 ~ surgery * CholHdlRatio + Age + Gender + (1 | sampleID)"	0.183455
post - pre	-0.0489639	0.196515	25.5745	-0.249162	0.805226	CholHdlRatio	A0A0B4J1X8	"A0A0B4J1X8 ~ surgery * CholHdlRatio + Age + Gender + (1 | sampleID)"	0.890586
post - pre	-0.178073	0.198373	25.8387	-0.897666	0.377652	CholHdlRatio	A0A0B4J1Y8	"A0A0B4J1Y8 ~ surgery * CholHdlRatio + Age + Gender + (1 | sampleID)"	0.591026
post - pre	-0.526295	0.26411	27.1053	-1.99271	0.0564507	CholHdlRatio	A0A0B4J1Y9	"A0A0B4J1Y9 ~ surgery * CholHdlRatio + Age + Gender + (1 | sampleID)"	0.205454
post - pre	0.504434	0.201831	26.0363	2.49929	0.0190783	CholHdlRatio	A0A0B4J2B5	"A0A0B4J2B5 ~ surgery * CholHdlRatio + Age + Gender + (1 | sampleID)"	0.105722
post - pre	0.53307	0.281145	27.2667	1.89607	0.0685945	CholHdlRatio	A0A0B4J2D9	"A0A0B4J2D9 ~ surgery * CholHdlRatio + Age + Gender + (1 | sampleID)"	0.228405
post - pre	0.226931	0.264161	26.9861	0.85906	0.397874	CholHdlRatio	A0A0B4J2H0	"A0A0B4J2H0 ~ surgery * CholHdlRatio + Age + Gender + (1 | sampleID)"	0.610464
post - pre	0.273655	0.174749	24.9011	1.56599	0.129973	CholHdlRatio	A0A0C4DH24	"A0A0C4DH24 ~ surgery * CholHdlRatio + Age + Gender + (1 | sampleID)"	0.323544
post - pre	0.187027	0.279834	27.1415	0.668348	0.509556	CholHdlRatio	A0A0C4DH25	"A0A0C4DH25 ~ surgery * CholHdlRatio + Age + Gender + (1 | sampleID)"	0.699522
post - pre	-0.0980203	0.239619	26.8751	-0.409067	0.685732	CholHdlRatio	A0A0C4DH29	"A0A0C4DH29 ~ surgery * CholHdlRatio + Age + Gender + (1 | sampleID)"	0.807257
post - pre	-0.292137	0.209415	26.2509	-1.39502	0.174702	CholHdlRatio	A0A0C4DH31	"A0A0C4DH31 ~ surgery * CholHdlRatio + Age + Gender + (1 | sampleID)"	0.392409
post - pre	0.00362517	0.311584	27.1833	0.0116346	0.990802	CholHdlRatio	A0A0C4DH32	"A0A0C4DH32 ~ surgery * CholHdlRatio + Age + Gender + (1 | sampleID)"	0.990802
post - pre	0.484317	0.252215	27.2397	1.92026	0.0653524	CholHdlRatio	A0A0C4DH34	"A0A0C4DH34 ~ surgery * CholHdlRatio + Age + Gender + (1 | sampleID)"	0.22234
post - pre	0.296608	0.278494	27.2425	1.06504	0.296205	CholHdlRatio	A0A0C4DH35	"A0A0C4DH35 ~ surgery * CholHdlRatio + Age + Gender + (1 | sampleID)"	0.520855
post - pre	0.661443	0.217204	26.2242	3.04526	0.00524117	CholHdlRatio	A0A0C4DH36	"A0A0C4DH36 ~ surgery * CholHdlRatio + Age + Gender + (1 | sampleID)"	0.0444407
post - pre	-0.31876	0.275926	27.1891	-1.15524	0.258045	CholHdlRatio	A0A0C4DH38	"A0A0C4DH38 ~ surgery * CholHdlRatio + Age + Gender + (1 | sampleID)"	0.491514
post - pre	0.13273	0.2894	27.2667	0.458637	0.65013	CholHdlRatio	A0A0C4DH39	"A0A0C4DH39 ~ surgery * CholHdlRatio + Age + Gender + (1 | sampleID)"	0.785678
post - pre	0.529914	0.184961	25.6647	2.86501	0.00820664	CholHdlRatio	A0A0C4DH41	"A0A0C4DH41 ~ surgery * CholHdlRatio + Age + Gender + (1 | sampleID)"	0.058379
post - pre	0.5396	0.286482	27.2667	1.88354	0.0703342	CholHdlRatio	A0A0C4DH43	"A0A0C4DH43 ~ surgery * CholHdlRatio + Age + Gender + (1 | sampleID)"	0.231733
post - pre	-0.227312	0.226603	26.716	-1.00313	0.324799	CholHdlRatio	A0A0C4DH67	"A0A0C4DH67 ~ surgery * CholHdlRatio + Age + Gender + (1 | sampleID)"	0.540756
post - pre	0.469604	0.168104	25.3969	2.79353	0.00977583	CholHdlRatio	A0A0C4DH68	"A0A0C4DH68 ~ surgery * CholHdlRatio + Age + Gender + (1 | sampleID)"	0.0651028
post - pre	0.00743137	0.161439	24.517	0.0460321	0.963658	CholHdlRatio	A0A0G2JRQ6	"A0A0G2JRQ6 ~ surgery * CholHdlRatio + Age + Gender + (1 | sampleID)"	0.976132
post - pre	0.395899	0.280387	27.2662	1.41197	0.16927	CholHdlRatio	A0A0J9YX35	"A0A0J9YX35 ~ surgery * CholHdlRatio + Age + Gender + (1 | sampleID)"	0.385044
post - pre	-0.0986094	0.223033	26.716	-0.442129	0.661955	CholHdlRatio	A0A0J9YY99	"A0A0J9YY99 ~ surgery * CholHdlRatio + Age + Gender + (1 | sampleID)"	0.790808
post - pre	-0.403265	0.157514	24.8616	-2.56018	0.0169263	CholHdlRatio	A0M8Q6	"A0M8Q6 ~ surgery * CholHdlRatio + Age + Gender + (1 | sampleID)"	0.0999607
post - pre	-0.877522	0.18412	25.6493	-4.76602	6.43328e-05	CholHdlRatio	B9A064	"B9A064 ~ surgery * CholHdlRatio + Age + Gender + (1 | sampleID)"	0.00201362
post - pre	-0.45159	0.241079	26.679	-1.87321	0.0720353	CholHdlRatio	O00151	"O00151 ~ surgery * CholHdlRatio + Age + Gender + (1 | sampleID)"	0.232444
post - pre	-0.231778	0.285696	27.2559	-0.811273	0.424237	CholHdlRatio	O00391	"O00391 ~ surgery * CholHdlRatio + Age + Gender + (1 | sampleID)"	0.635341
post - pre	0.437948	0.197954	26.3354	2.21237	0.0358118	CholHdlRatio	O00533	"O00533 ~ surgery * CholHdlRatio + Age + Gender + (1 | sampleID)"	0.16013
post - pre	-0.0597984	0.300379	27.2454	-0.199077	0.843681	CholHdlRatio	O14498	"O14498 ~ surgery * CholHdlRatio + Age + Gender + (1 | sampleID)"	0.907464
post - pre	-0.247907	0.310616	27.1833	-0.798113	0.431722	CholHdlRatio	O14786	"O14786 ~ surgery * CholHdlRatio + Age + Gender + (1 | sampleID)"	0.636928
post - pre	-0.389615	0.207659	26.4498	-1.87623	0.0716999	CholHdlRatio	O14791	"O14791 ~ surgery * CholHdlRatio + Age + Gender + (1 | sampleID)"	0.232444
post - pre	0.0431196	0.268963	27.1029	0.160318	0.873819	CholHdlRatio	O43866	"O43866 ~ surgery * CholHdlRatio + Age + Gender + (1 | sampleID)"	0.925967
post - pre	-0.107969	0.259253	26.9916	-0.416463	0.680364	CholHdlRatio	O75460	"O75460 ~ surgery * CholHdlRatio + Age + Gender + (1 | sampleID)"	0.807257
post - pre	-0.107613	0.307617	27.229	-0.349827	0.72916	CholHdlRatio	O75636	"O75636 ~ surgery * CholHdlRatio + Age + Gender + (1 | sampleID)"	0.833516
post - pre	-0.266063	0.177461	25.1121	-1.49928	0.146269	CholHdlRatio	O75882	"O75882 ~ surgery * CholHdlRatio + Age + Gender + (1 | sampleID)"	0.351043
post - pre	-0.452467	0.196092	25.9389	-2.30742	0.02927	CholHdlRatio	O95445	"O95445 ~ surgery * CholHdlRatio + Age + Gender + (1 | sampleID)"	0.138811
post - pre	0.17151	0.296997	27.224	0.57748	0.568361	CholHdlRatio	P00338	"P00338 ~ surgery * CholHdlRatio + Age + Gender + (1 | sampleID)"	0.730987
post - pre	0.0758037	0.243562	27.1835	0.31123	0.758	CholHdlRatio	P00450	"P00450 ~ surgery * CholHdlRatio + Age + Gender + (1 | sampleID)"	0.853432
post - pre	0.390933	0.249034	26.8765	1.5698	0.128162	CholHdlRatio	P00488	"P00488 ~ surgery * CholHdlRatio + Age + Gender + (1 | sampleID)"	0.323544
post - pre	-0.285971	0.285063	27.2542	-1.00319	0.324596	CholHdlRatio	P00558	"P00558 ~ surgery * CholHdlRatio + Age + Gender + (1 | sampleID)"	0.540756
post - pre	-0.871698	0.214371	26.9591	-4.06631	0.000372132	CholHdlRatio	P00734	"P00734 ~ surgery * CholHdlRatio + Age + Gender + (1 | sampleID)"	0.00727982
post - pre	-0.41475	0.268653	27.0474	-1.54381	0.134255	CholHdlRatio	P00736	"P00736 ~ surgery * CholHdlRatio + Age + Gender + (1 | sampleID)"	0.328296
post - pre	-1.36232	0.173359	26.2605	-7.85841	2.30175e-08	CholHdlRatio	P00738	"P00738 ~ surgery * CholHdlRatio + Age + Gender + (1 | sampleID)"	3.60224e-06
post - pre	0.200699	0.186882	25.3198	1.07393	0.29298	CholHdlRatio	P00739	"P00739 ~ surgery * CholHdlRatio + Age + Gender + (1 | sampleID)"	0.520855
post - pre	0.0444395	0.219836	25.9944	0.202149	0.841374	CholHdlRatio	P00740	"P00740 ~ surgery * CholHdlRatio + Age + Gender + (1 | sampleID)"	0.907464
post - pre	-0.785801	0.196549	26.0276	-3.99799	0.000469237	CholHdlRatio	P00742	"P00742 ~ surgery * CholHdlRatio + Age + Gender + (1 | sampleID)"	0.00863947
post - pre	-1.03573	0.184998	25.4591	-5.59861	7.50122e-06	CholHdlRatio	P00746	"P00746 ~ surgery * CholHdlRatio + Age + Gender + (1 | sampleID)"	0.000391314
post - pre	-0.731401	0.20032	25.9385	-3.65117	0.00115622	CholHdlRatio	P00747	"P00747 ~ surgery * CholHdlRatio + Age + Gender + (1 | sampleID)"	0.015079
post - pre	-0.61706	0.148705	25.0986	-4.14956	0.000334966	CholHdlRatio	P00748	"P00748 ~ surgery * CholHdlRatio + Age + Gender + (1 | sampleID)"	0.00698962
post - pre	-0.678651	0.143776	24.6941	-4.72021	7.91617e-05	CholHdlRatio	P00751	"P00751 ~ surgery * CholHdlRatio + Age + Gender + (1 | sampleID)"	0.00225251
post - pre	0.357722	0.278557	27.2222	1.28419	0.209896	CholHdlRatio	P00915	"P00915 ~ surgery * CholHdlRatio + Age + Gender + (1 | sampleID)"	0.443903
post - pre	0.716095	0.299853	27.1833	2.38815	0.02414	CholHdlRatio	P00918	"P00918 ~ surgery * CholHdlRatio + Age + Gender + (1 | sampleID)"	0.123866
post - pre	0.128396	0.245741	26.7204	0.522484	0.605638	CholHdlRatio	P01008	"P01008 ~ surgery * CholHdlRatio + Age + Gender + (1 | sampleID)"	0.755238
post - pre	0.459207	0.183545	25.0311	2.50187	0.0192529	CholHdlRatio	P01009	"P01009 ~ surgery * CholHdlRatio + Age + Gender + (1 | sampleID)"	0.105722
post - pre	0.1451	0.257279	27.1022	0.56398	0.577406	CholHdlRatio	P01011	"P01011 ~ surgery * CholHdlRatio + Age + Gender + (1 | sampleID)"	0.737665
post - pre	-0.267082	0.294533	27.1833	-0.906799	0.372482	CholHdlRatio	P01019	"P01019 ~ surgery * CholHdlRatio + Age + Gender + (1 | sampleID)"	0.585863
post - pre	0.86725	0.225419	26.6278	3.84729	0.000673988	CholHdlRatio	P01023	"P01023 ~ surgery * CholHdlRatio + Age + Gender + (1 | sampleID)"	0.0100456
post - pre	-0.436498	0.249304	26.9842	-1.75087	0.0913315	CholHdlRatio	P01024	"P01024 ~ surgery * CholHdlRatio + Age + Gender + (1 | sampleID)"	0.255239
post - pre	0.132925	0.210787	26.1361	0.630615	0.533768	CholHdlRatio	P01031	"P01031 ~ surgery * CholHdlRatio + Age + Gender + (1 | sampleID)"	0.710934
post - pre	0.0336537	0.258147	27.0874	0.130367	0.89724	CholHdlRatio	P01034	"P01034 ~ surgery * CholHdlRatio + Age + Gender + (1 | sampleID)"	0.93612
post - pre	-0.324451	0.245811	26.6588	-1.31992	0.198084	CholHdlRatio	P01042	"P01042 ~ surgery * CholHdlRatio + Age + Gender + (1 | sampleID)"	0.427588
post - pre	-0.320679	0.270277	27.1694	-1.18648	0.245704	CholHdlRatio	P01591	"P01591 ~ surgery * CholHdlRatio + Age + Gender + (1 | sampleID)"	0.480659
post - pre	-0.263354	0.149094	25.1892	-1.76637	0.0894526	CholHdlRatio	P01593	"P01593 ~ surgery * CholHdlRatio + Age + Gender + (1 | sampleID)"	0.254533
post - pre	0.524125	0.253187	27.1899	2.07012	0.0480618	CholHdlRatio	P01599	"P01599 ~ surgery * CholHdlRatio + Age + Gender + (1 | sampleID)"	0.183455
post - pre	0.0737466	0.193263	25.6465	0.381587	0.705911	CholHdlRatio	P01602	"P01602 ~ surgery * CholHdlRatio + Age + Gender + (1 | sampleID)"	0.821376
post - pre	0.0646618	0.131754	23.7898	0.490778	0.62808	CholHdlRatio	P01619	"P01619 ~ surgery * CholHdlRatio + Age + Gender + (1 | sampleID)"	0.770244
post - pre	-0.333385	0.278113	27.174	-1.19874	0.240979	CholHdlRatio	P01624	"P01624 ~ surgery * CholHdlRatio + Age + Gender + (1 | sampleID)"	0.477383
post - pre	0.340809	0.139967	24.0985	2.43492	0.0226669	CholHdlRatio	P01700	"P01700 ~ surgery * CholHdlRatio + Age + Gender + (1 | sampleID)"	0.118246
post - pre	0.471057	0.237845	26.8831	1.98052	0.0579635	CholHdlRatio	P01701	"P01701 ~ surgery * CholHdlRatio + Age + Gender + (1 | sampleID)"	0.207091
post - pre	-0.0516648	0.287143	27.2651	-0.179927	0.85854	CholHdlRatio	P01705	"P01705 ~ surgery * CholHdlRatio + Age + Gender + (1 | sampleID)"	0.920285
post - pre	-0.0493266	0.285873	27.218	-0.172547	0.864284	CholHdlRatio	P01714	"P01714 ~ surgery * CholHdlRatio + Age + Gender + (1 | sampleID)"	0.923279
post - pre	-0.441813	0.170632	25.37	-2.58927	0.0157087	CholHdlRatio	P01718	"P01718 ~ surgery * CholHdlRatio + Age + Gender + (1 | sampleID)"	0.0945545
post - pre	-0.0536592	0.252175	27.0221	-0.212786	0.833091	CholHdlRatio	P01766	"P01766 ~ surgery * CholHdlRatio + Age + Gender + (1 | sampleID)"	0.905558
post - pre	-0.331034	0.27158	27.0798	-1.21892	0.233387	CholHdlRatio	P01772	"P01772 ~ surgery * CholHdlRatio + Age + Gender + (1 | sampleID)"	0.471118
post - pre	0.313642	0.25455	27.159	1.23214	0.228457	CholHdlRatio	P01780	"P01780 ~ surgery * CholHdlRatio + Age + Gender + (1 | sampleID)"	0.467367
post - pre	-0.318462	0.238962	26.9138	-1.33269	0.193808	CholHdlRatio	P01782	"P01782 ~ surgery * CholHdlRatio + Age + Gender + (1 | sampleID)"	0.421263
post - pre	-0.187314	0.195835	25.7752	-0.956485	0.347713	CholHdlRatio	P01817	"P01817 ~ surgery * CholHdlRatio + Age + Gender + (1 | sampleID)"	0.55591
post - pre	-0.501591	0.275471	27.1702	-1.82085	0.0796613	CholHdlRatio	P01833	"P01833 ~ surgery * CholHdlRatio + Age + Gender + (1 | sampleID)"	0.242754
post - pre	-0.134568	0.210629	25.9485	-0.638885	0.528497	CholHdlRatio	P01834	"P01834 ~ surgery * CholHdlRatio + Age + Gender + (1 | sampleID)"	0.709266
post - pre	0.780815	0.272811	27.2391	2.86212	0.00799511	CholHdlRatio	P01854	"P01854 ~ surgery * CholHdlRatio + Age + Gender + (1 | sampleID)"	0.058197
post - pre	0.225318	0.235101	26.6437	0.958387	0.346484	CholHdlRatio	P01857	"P01857 ~ surgery * CholHdlRatio + Age + Gender + (1 | sampleID)"	0.55591
post - pre	-0.124385	0.279928	27.2494	-0.444347	0.6603	CholHdlRatio	P01859	"P01859 ~ surgery * CholHdlRatio + Age + Gender + (1 | sampleID)"	0.790808
post - pre	-0.183194	0.221162	26.636	-0.828325	0.414847	CholHdlRatio	P01860	"P01860 ~ surgery * CholHdlRatio + Age + Gender + (1 | sampleID)"	0.627281
post - pre	-0.526321	0.111824	23.3882	-4.70667	9.29739e-05	CholHdlRatio	P01861	"P01861 ~ surgery * CholHdlRatio + Age + Gender + (1 | sampleID)"	0.00242507
post - pre	0.848668	0.148246	24.2261	5.72473	6.50099e-06	CholHdlRatio	P01871	"P01871 ~ surgery * CholHdlRatio + Age + Gender + (1 | sampleID)"	0.000391314
post - pre	-0.241525	0.273167	27.1238	-0.884166	0.384377	CholHdlRatio	P01876	"P01876 ~ surgery * CholHdlRatio + Age + Gender + (1 | sampleID)"	0.598557
post - pre	-0.274629	0.316588	27.1833	-0.867465	0.393281	CholHdlRatio	P01877	"P01877 ~ surgery * CholHdlRatio + Age + Gender + (1 | sampleID)"	0.606389
post - pre	0.17259	0.24496	26.7155	0.704563	0.487179	CholHdlRatio	P01880	"P01880 ~ surgery * CholHdlRatio + Age + Gender + (1 | sampleID)"	0.676329
post - pre	0.327309	0.304175	27.1833	1.07606	0.29136	CholHdlRatio	P02042	"P02042 ~ surgery * CholHdlRatio + Age + Gender + (1 | sampleID)"	0.520855
post - pre	-0.437271	0.314366	27.1833	-1.39096	0.175518	CholHdlRatio	P02452	"P02452 ~ surgery * CholHdlRatio + Age + Gender + (1 | sampleID)"	0.392409
post - pre	0.390629	0.259997	27.1833	1.50244	0.144513	CholHdlRatio	P02647	"P02647 ~ surgery * CholHdlRatio + Age + Gender + (1 | sampleID)"	0.350641
post - pre	-0.283257	0.157441	24.7189	-1.79913	0.08422	CholHdlRatio	P02649	"P02649 ~ surgery * CholHdlRatio + Age + Gender + (1 | sampleID)"	0.246363
post - pre	0.128389	0.282795	27.1999	0.453998	0.653432	CholHdlRatio	P02652	"P02652 ~ surgery * CholHdlRatio + Age + Gender + (1 | sampleID)"	0.786632
post - pre	0.234275	0.311263	27.1833	0.752659	0.458123	CholHdlRatio	P02654	"P02654 ~ surgery * CholHdlRatio + Age + Gender + (1 | sampleID)"	0.652166
post - pre	0.0738509	0.233095	26.9805	0.316828	0.753813	CholHdlRatio	P02655	"P02655 ~ surgery * CholHdlRatio + Age + Gender + (1 | sampleID)"	0.851781
post - pre	-0.710131	0.196543	26.0097	-3.6131	0.00127071	CholHdlRatio	P02656	"P02656 ~ surgery * CholHdlRatio + Age + Gender + (1 | sampleID)"	0.0152974
post - pre	0.00397027	0.286862	27.2513	0.0138403	0.989058	CholHdlRatio	P02671	"P02671 ~ surgery * CholHdlRatio + Age + Gender + (1 | sampleID)"	0.990802
post - pre	-0.0692552	0.299056	27.1833	-0.23158	0.818599	CholHdlRatio	P02675	"P02675 ~ surgery * CholHdlRatio + Age + Gender + (1 | sampleID)"	0.899023
post - pre	-0.155915	0.296932	27.1833	-0.525087	0.603779	CholHdlRatio	P02679	"P02679 ~ surgery * CholHdlRatio + Age + Gender + (1 | sampleID)"	0.755238
post - pre	-0.220545	0.258056	26.9466	-0.854638	0.400286	CholHdlRatio	P02730	"P02730 ~ surgery * CholHdlRatio + Age + Gender + (1 | sampleID)"	0.611169
post - pre	-0.509188	0.290621	27.2615	-1.75206	0.0910059	CholHdlRatio	P02741	"P02741 ~ surgery * CholHdlRatio + Age + Gender + (1 | sampleID)"	0.255239
post - pre	-0.702044	0.29746	27.1833	-2.36013	0.0256973	CholHdlRatio	P02743	"P02743 ~ surgery * CholHdlRatio + Age + Gender + (1 | sampleID)"	0.12973
post - pre	0.513515	0.246257	27.2518	2.08528	0.0465373	CholHdlRatio	P02745	"P02745 ~ surgery * CholHdlRatio + Age + Gender + (1 | sampleID)"	0.183455
post - pre	0.270127	0.253547	26.9282	1.06539	0.29616	CholHdlRatio	P02746	"P02746 ~ surgery * CholHdlRatio + Age + Gender + (1 | sampleID)"	0.520855
post - pre	0.651609	0.214194	26.4332	3.04215	0.00525337	CholHdlRatio	P02747	"P02747 ~ surgery * CholHdlRatio + Age + Gender + (1 | sampleID)"	0.0444407
post - pre	0.251363	0.160573	24.6295	1.56542	0.130245	CholHdlRatio	P02748	"P02748 ~ surgery * CholHdlRatio + Age + Gender + (1 | sampleID)"	0.323544
post - pre	-0.0646454	0.231634	26.3558	-0.279085	0.782358	CholHdlRatio	P02749	"P02749 ~ surgery * CholHdlRatio + Age + Gender + (1 | sampleID)"	0.874565
post - pre	0.529227	0.18758	25.1934	2.82134	0.00919581	CholHdlRatio	P02750	"P02750 ~ surgery * CholHdlRatio + Age + Gender + (1 | sampleID)"	0.0625715
post - pre	-0.424055	0.192738	25.5279	-2.20016	0.0370547	CholHdlRatio	P02751	"P02751 ~ surgery * CholHdlRatio + Age + Gender + (1 | sampleID)"	0.163354
post - pre	-0.514722	0.164407	24.9923	-3.13079	0.00440152	CholHdlRatio	P02753	"P02753 ~ surgery * CholHdlRatio + Age + Gender + (1 | sampleID)"	0.0393622
post - pre	-0.288729	0.295633	27.263	-0.976649	0.33733	CholHdlRatio	P02760	"P02760 ~ surgery * CholHdlRatio + Age + Gender + (1 | sampleID)"	0.55591
post - pre	-0.0634902	0.298645	27.1833	-0.212594	0.83323	CholHdlRatio	P02763	"P02763 ~ surgery * CholHdlRatio + Age + Gender + (1 | sampleID)"	0.905558
post - pre	-0.672298	0.24277	26.7752	-2.76928	0.0100751	CholHdlRatio	P02765	"P02765 ~ surgery * CholHdlRatio + Age + Gender + (1 | sampleID)"	0.0656981
post - pre	-0.482187	0.165113	25.1875	-2.92035	0.00727223	CholHdlRatio	P02766	"P02766 ~ surgery * CholHdlRatio + Age + Gender + (1 | sampleID)"	0.0541955
post - pre	-0.0210825	0.205081	25.8334	-0.102801	0.918915	CholHdlRatio	P02768	"P02768 ~ surgery * CholHdlRatio + Age + Gender + (1 | sampleID)"	0.951018
post - pre	-0.0535958	0.256585	26.7736	-0.208881	0.836122	CholHdlRatio	P02774	"P02774 ~ surgery * CholHdlRatio + Age + Gender + (1 | sampleID)"	0.905558
post - pre	0.948691	0.281309	27.1833	3.37242	0.00225051	CholHdlRatio	P02775	"P02775 ~ surgery * CholHdlRatio + Age + Gender + (1 | sampleID)"	0.02429
post - pre	0.722487	0.294228	27.1833	2.45553	0.0207431	CholHdlRatio	P02776	"P02776 ~ surgery * CholHdlRatio + Age + Gender + (1 | sampleID)"	0.111941
post - pre	-0.91996	0.188614	25.7084	-4.87746	4.77492e-05	CholHdlRatio	P02786	"P02786 ~ surgery * CholHdlRatio + Age + Gender + (1 | sampleID)"	0.00166061
post - pre	-0.895826	0.253752	27.1573	-3.53032	0.00150202	CholHdlRatio	P02787	"P02787 ~ surgery * CholHdlRatio + Age + Gender + (1 | sampleID)"	0.0174123
post - pre	0.326177	0.305289	27.2536	1.06842	0.294704	CholHdlRatio	P02788	"P02788 ~ surgery * CholHdlRatio + Age + Gender + (1 | sampleID)"	0.520855
post - pre	-0.281075	0.228937	26.2522	-1.22774	0.23044	CholHdlRatio	P02790	"P02790 ~ surgery * CholHdlRatio + Age + Gender + (1 | sampleID)"	0.468361
post - pre	-0.898598	0.282463	27.1833	-3.1813	0.00364879	CholHdlRatio	P03951	"P03951 ~ surgery * CholHdlRatio + Age + Gender + (1 | sampleID)"	0.0356898
post - pre	-0.935566	0.173615	25.897	-5.38875	1.22332e-05	CholHdlRatio	P03952	"P03952 ~ surgery * CholHdlRatio + Age + Gender + (1 | sampleID)"	0.000546999
post - pre	-0.0111005	0.236295	26.8641	-0.0469771	0.962879	CholHdlRatio	P04003	"P04003 ~ surgery * CholHdlRatio + Age + Gender + (1 | sampleID)"	0.976132
post - pre	-0.473154	0.260056	27.1659	-1.81943	0.079884	CholHdlRatio	P04004	"P04004 ~ surgery * CholHdlRatio + Age + Gender + (1 | sampleID)"	0.242754
post - pre	-0.465725	0.311914	27.1833	-1.49312	0.146922	CholHdlRatio	P04070	"P04070 ~ surgery * CholHdlRatio + Age + Gender + (1 | sampleID)"	0.351043
post - pre	0.365264	0.289815	27.2663	1.26034	0.218228	CholHdlRatio	P04114	"P04114 ~ surgery * CholHdlRatio + Age + Gender + (1 | sampleID)"	0.45537
post - pre	0.40056	0.234624	26.499	1.70724	0.0994698	CholHdlRatio	P04180	"P04180 ~ surgery * CholHdlRatio + Age + Gender + (1 | sampleID)"	0.273106
post - pre	0.430674	0.217393	26.0661	1.98109	0.0582236	CholHdlRatio	P04196	"P04196 ~ surgery * CholHdlRatio + Age + Gender + (1 | sampleID)"	0.207091
post - pre	-0.15495	0.247937	26.8725	-0.624957	0.53727	CholHdlRatio	P04217	"P04217 ~ surgery * CholHdlRatio + Age + Gender + (1 | sampleID)"	0.711387
post - pre	0.0407999	0.271338	27.058	0.150365	0.881592	CholHdlRatio	P04275	"P04275 ~ surgery * CholHdlRatio + Age + Gender + (1 | sampleID)"	0.925967
post - pre	0.960671	0.210853	26.9096	4.55613	0.00010107	CholHdlRatio	P04278	"P04278 ~ surgery * CholHdlRatio + Age + Gender + (1 | sampleID)"	0.00243346
post - pre	-0.614655	0.243655	27.2126	-2.52265	0.0177947	CholHdlRatio	P04406	"P04406 ~ surgery * CholHdlRatio + Age + Gender + (1 | sampleID)"	0.103143
post - pre	-0.169501	0.202424	26.0644	-0.837356	0.410005	CholHdlRatio	P04430	"P04430 ~ surgery * CholHdlRatio + Age + Gender + (1 | sampleID)"	0.622969
post - pre	0.415197	0.284885	27.2248	1.45742	0.15644	CholHdlRatio	P05019	"P05019 ~ surgery * CholHdlRatio + Age + Gender + (1 | sampleID)"	0.362708
post - pre	-0.130768	0.269944	27.0605	-0.484428	0.63198	CholHdlRatio	P05062	"P05062 ~ surgery * CholHdlRatio + Age + Gender + (1 | sampleID)"	0.770244
post - pre	0.74564	0.219684	27.0373	3.39415	0.0021394	CholHdlRatio	P05090	"P05090 ~ surgery * CholHdlRatio + Age + Gender + (1 | sampleID)"	0.0239154
post - pre	-0.69057	0.265528	27.1446	-2.60074	0.0148753	CholHdlRatio	P05154	"P05154 ~ surgery * CholHdlRatio + Age + Gender + (1 | sampleID)"	0.0935996
post - pre	-0.307188	0.285737	27.2584	-1.07507	0.291766	CholHdlRatio	P05155	"P05155 ~ surgery * CholHdlRatio + Age + Gender + (1 | sampleID)"	0.520855
post - pre	-0.613834	0.288757	27.1833	-2.12578	0.0427519	CholHdlRatio	P05156	"P05156 ~ surgery * CholHdlRatio + Age + Gender + (1 | sampleID)"	0.178418
post - pre	0.170895	0.288839	27.2667	0.591662	0.558951	CholHdlRatio	P05160	"P05160 ~ surgery * CholHdlRatio + Age + Gender + (1 | sampleID)"	0.728965
post - pre	0.505388	0.273663	27.2624	1.84675	0.0756652	CholHdlRatio	P05362	"P05362 ~ surgery * CholHdlRatio + Age + Gender + (1 | sampleID)"	0.239151
post - pre	-0.874518	0.226815	27.2613	-3.85564	0.000639559	CholHdlRatio	P05452	"P05452 ~ surgery * CholHdlRatio + Age + Gender + (1 | sampleID)"	0.0100456
post - pre	-0.408705	0.27475	27.2597	-1.48755	0.148346	CholHdlRatio	P05543	"P05543 ~ surgery * CholHdlRatio + Age + Gender + (1 | sampleID)"	0.351759
post - pre	-0.527217	0.271868	27.2226	-1.93924	0.0629016	CholHdlRatio	P05546	"P05546 ~ surgery * CholHdlRatio + Age + Gender + (1 | sampleID)"	0.216354
post - pre	-0.315582	0.289403	27.2598	-1.09046	0.285056	CholHdlRatio	P06276	"P06276 ~ surgery * CholHdlRatio + Age + Gender + (1 | sampleID)"	0.520855
post - pre	0.142192	0.230338	26.7874	0.617319	0.542237	CholHdlRatio	P06310	"P06310 ~ surgery * CholHdlRatio + Age + Gender + (1 | sampleID)"	0.71311
post - pre	0.564624	0.250802	27.25	2.25128	0.0326322	CholHdlRatio	P06312	"P06312 ~ surgery * CholHdlRatio + Age + Gender + (1 | sampleID)"	0.148593
post - pre	-0.525527	0.177686	25.855	-2.95762	0.00654432	CholHdlRatio	P06396	"P06396 ~ surgery * CholHdlRatio + Age + Gender + (1 | sampleID)"	0.0499603
post - pre	-0.270457	0.252627	26.832	-1.07058	0.293895	CholHdlRatio	P06681	"P06681 ~ surgery * CholHdlRatio + Age + Gender + (1 | sampleID)"	0.520855
post - pre	0.43608	0.277806	27.2645	1.56973	0.128012	CholHdlRatio	P06727	"P06727 ~ surgery * CholHdlRatio + Age + Gender + (1 | sampleID)"	0.323544
post - pre	-0.415505	0.229381	26.5262	-1.81142	0.0814144	CholHdlRatio	P07225	"P07225 ~ surgery * CholHdlRatio + Age + Gender + (1 | sampleID)"	0.245026
post - pre	-0.254747	0.319412	27.1833	-0.797549	0.432044	CholHdlRatio	P07355	"P07355 ~ surgery * CholHdlRatio + Age + Gender + (1 | sampleID)"	0.636928
post - pre	-0.411316	0.175256	25.1461	-2.34694	0.0271031	CholHdlRatio	P07357	"P07357 ~ surgery * CholHdlRatio + Age + Gender + (1 | sampleID)"	0.132551
post - pre	-1.10493	0.155119	25.713	-7.12312	1.54843e-07	CholHdlRatio	P07358	"P07358 ~ surgery * CholHdlRatio + Age + Gender + (1 | sampleID)"	1.61552e-05
post - pre	-0.302156	0.237371	26.4281	-1.27293	0.214127	CholHdlRatio	P07360	"P07360 ~ surgery * CholHdlRatio + Age + Gender + (1 | sampleID)"	0.449811
post - pre	-0.260761	0.297343	27.264	-0.87697	0.388165	CholHdlRatio	P07478	"P07478 ~ surgery * CholHdlRatio + Age + Gender + (1 | sampleID)"	0.601464
post - pre	0.632401	0.223099	26.7419	2.83463	0.0086267	CholHdlRatio	P07737	"P07737 ~ surgery * CholHdlRatio + Age + Gender + (1 | sampleID)"	0.0600035
post - pre	0.638112	0.214296	26.3669	2.97771	0.00615789	CholHdlRatio	P07996	"P07996 ~ surgery * CholHdlRatio + Age + Gender + (1 | sampleID)"	0.0481855
post - pre	0.247662	0.309294	27.1833	0.800732	0.43023	CholHdlRatio	P08185	"P08185 ~ surgery * CholHdlRatio + Age + Gender + (1 | sampleID)"	0.636928
post - pre	0.291574	0.281715	27.2182	1.035	0.309778	CholHdlRatio	P08294	"P08294 ~ surgery * CholHdlRatio + Age + Gender + (1 | sampleID)"	0.52696
post - pre	0.282139	0.179687	24.8378	1.57017	0.12903	CholHdlRatio	P08519	"P08519 ~ surgery * CholHdlRatio + Age + Gender + (1 | sampleID)"	0.323544
post - pre	0.203339	0.315595	27.1833	0.644302	0.524779	CholHdlRatio	P08571	"P08571 ~ surgery * CholHdlRatio + Age + Gender + (1 | sampleID)"	0.709266
post - pre	-0.858176	0.221154	26.7911	-3.88045	0.00061298	CholHdlRatio	P08603	"P08603 ~ surgery * CholHdlRatio + Age + Gender + (1 | sampleID)"	0.0100456
post - pre	-0.104109	0.252974	27.1261	-0.41154	0.68391	CholHdlRatio	P08637	"P08637 ~ surgery * CholHdlRatio + Age + Gender + (1 | sampleID)"	0.807257
post - pre	-0.317092	0.253011	26.9225	-1.25327	0.220883	CholHdlRatio	P08697	"P08697 ~ surgery * CholHdlRatio + Age + Gender + (1 | sampleID)"	0.457857
post - pre	-0.140439	0.182218	25.018	-0.77072	0.448091	CholHdlRatio	P09172	"P09172 ~ surgery * CholHdlRatio + Age + Gender + (1 | sampleID)"	0.65194
post - pre	-0.16372	0.284565	27.2331	-0.575334	0.569789	CholHdlRatio	P09871	"P09871 ~ surgery * CholHdlRatio + Age + Gender + (1 | sampleID)"	0.730987
post - pre	-0.370218	0.223684	26.405	-1.6551	0.109744	CholHdlRatio	P0C0L4	"P0C0L4 ~ surgery * CholHdlRatio + Age + Gender + (1 | sampleID)"	0.29359
post - pre	-0.24576	0.215994	26.2588	-1.13781	0.265477	CholHdlRatio	P0C0L5	"P0C0L5 ~ surgery * CholHdlRatio + Age + Gender + (1 | sampleID)"	0.49757
post - pre	-0.204504	0.29112	27.2654	-0.702472	0.48834	CholHdlRatio	P0CF74	"P0CF74 ~ surgery * CholHdlRatio + Age + Gender + (1 | sampleID)"	0.676329
post - pre	-0.642828	0.212522	26.4701	-3.02476	0.00547681	CholHdlRatio	P0DJI8	"P0DJI8 ~ surgery * CholHdlRatio + Age + Gender + (1 | sampleID)"	0.0451116
post - pre	0.139391	0.288147	27.1833	0.483751	0.632437	CholHdlRatio	P0DJI9	"P0DJI9 ~ surgery * CholHdlRatio + Age + Gender + (1 | sampleID)"	0.770244
post - pre	-0.499011	0.21463	26.2883	-2.32499	0.028054	CholHdlRatio	P0DOY3	"P0DOY3 ~ surgery * CholHdlRatio + Age + Gender + (1 | sampleID)"	0.135091
post - pre	0.0468969	0.281837	27.2386	0.166397	0.869074	CholHdlRatio	P10586	"P10586 ~ surgery * CholHdlRatio + Age + Gender + (1 | sampleID)"	0.925238
post - pre	0.175772	0.24039	27.0388	0.731196	0.470949	CholHdlRatio	P10643	"P10643 ~ surgery * CholHdlRatio + Age + Gender + (1 | sampleID)"	0.666069
post - pre	0.242907	0.254696	26.9213	0.953716	0.348713	CholHdlRatio	P10909	"P10909 ~ surgery * CholHdlRatio + Age + Gender + (1 | sampleID)"	0.55591
post - pre	0.180608	0.252221	26.9941	0.71607	0.480097	CholHdlRatio	P11021	"P11021 ~ surgery * CholHdlRatio + Age + Gender + (1 | sampleID)"	0.673858
post - pre	-0.605354	0.300947	27.1833	-2.0115	0.0542831	CholHdlRatio	P12109	"P12109 ~ surgery * CholHdlRatio + Age + Gender + (1 | sampleID)"	0.199889
post - pre	-0.0893426	0.246655	26.8777	-0.362217	0.720022	CholHdlRatio	P12111	"P12111 ~ surgery * CholHdlRatio + Age + Gender + (1 | sampleID)"	0.831791
post - pre	0.204464	0.258255	26.8331	0.791712	0.435472	CholHdlRatio	P12259	"P12259 ~ surgery * CholHdlRatio + Age + Gender + (1 | sampleID)"	0.636928
post - pre	0.33768	0.231555	26.7482	1.45831	0.156397	CholHdlRatio	P12830	"P12830 ~ surgery * CholHdlRatio + Age + Gender + (1 | sampleID)"	0.362708
post - pre	-0.821415	0.214804	26.658	-3.82402	0.000715183	CholHdlRatio	P13671	"P13671 ~ surgery * CholHdlRatio + Age + Gender + (1 | sampleID)"	0.0101751
post - pre	-0.0117252	0.288351	27.247	-0.0406632	0.967861	CholHdlRatio	P13796	"P13796 ~ surgery * CholHdlRatio + Age + Gender + (1 | sampleID)"	0.977227
post - pre	-0.724322	0.28986	27.1833	-2.49887	0.0187967	CholHdlRatio	P14151	"P14151 ~ surgery * CholHdlRatio + Age + Gender + (1 | sampleID)"	0.105722
post - pre	-0.305342	0.267122	27.0744	-1.14308	0.263012	CholHdlRatio	P14618	"P14618 ~ surgery * CholHdlRatio + Age + Gender + (1 | sampleID)"	0.495921
post - pre	0.379852	0.261841	27.1709	1.45069	0.158313	CholHdlRatio	P14625	"P14625 ~ surgery * CholHdlRatio + Age + Gender + (1 | sampleID)"	0.364352
post - pre	-0.678606	0.261075	27.0291	-2.59928	0.014952	CholHdlRatio	P14923	"P14923 ~ surgery * CholHdlRatio + Age + Gender + (1 | sampleID)"	0.0935996
post - pre	0.126384	0.219031	26.4881	0.577013	0.568803	CholHdlRatio	P15151	"P15151 ~ surgery * CholHdlRatio + Age + Gender + (1 | sampleID)"	0.730987
post - pre	-0.245809	0.258389	26.9972	-0.951312	0.349886	CholHdlRatio	P15169	"P15169 ~ surgery * CholHdlRatio + Age + Gender + (1 | sampleID)"	0.55591
post - pre	-0.41968	0.297562	27.1833	-1.4104	0.169764	CholHdlRatio	P15924	"P15924 ~ surgery * CholHdlRatio + Age + Gender + (1 | sampleID)"	0.385044
post - pre	-0.327504	0.31406	27.1833	-1.04281	0.306223	CholHdlRatio	P16035	"P16035 ~ surgery * CholHdlRatio + Age + Gender + (1 | sampleID)"	0.525033
post - pre	-0.0299952	0.238515	27.2552	-0.125758	0.900847	CholHdlRatio	P16070	"P16070 ~ surgery * CholHdlRatio + Age + Gender + (1 | sampleID)"	0.936761
post - pre	0.218889	0.300384	27.1833	0.728695	0.47242	CholHdlRatio	P17936	"P17936 ~ surgery * CholHdlRatio + Age + Gender + (1 | sampleID)"	0.666069
post - pre	0.548741	0.263854	27.1833	2.07972	0.0471079	CholHdlRatio	P18065	"P18065 ~ surgery * CholHdlRatio + Age + Gender + (1 | sampleID)"	0.183455
post - pre	-0.299672	0.310207	27.2362	-0.966038	0.342525	CholHdlRatio	P19021	"P19021 ~ surgery * CholHdlRatio + Age + Gender + (1 | sampleID)"	0.55591
post - pre	0.059358	0.24609	26.504	0.241205	0.811253	CholHdlRatio	P19652	"P19652 ~ surgery * CholHdlRatio + Age + Gender + (1 | sampleID)"	0.894092
post - pre	0.510327	0.253407	27.2201	2.01386	0.0540053	CholHdlRatio	P19823	"P19823 ~ surgery * CholHdlRatio + Age + Gender + (1 | sampleID)"	0.199889
post - pre	0.690958	0.21926	27.2077	3.15132	0.00393037	CholHdlRatio	P19827	"P19827 ~ surgery * CholHdlRatio + Age + Gender + (1 | sampleID)"	0.0372789
post - pre	0.158495	0.133272	24.8552	1.18926	0.245575	CholHdlRatio	P20742	"P20742 ~ surgery * CholHdlRatio + Age + Gender + (1 | sampleID)"	0.480659
post - pre	0.391418	0.313492	27.1833	1.24858	0.222467	CholHdlRatio	P20851	"P20851 ~ surgery * CholHdlRatio + Age + Gender + (1 | sampleID)"	0.458106
post - pre	0.459899	0.249455	26.6053	1.84361	0.0764059	CholHdlRatio	P21333	"P21333 ~ surgery * CholHdlRatio + Age + Gender + (1 | sampleID)"	0.239151
post - pre	-0.18589	0.298519	27.2557	-0.622705	0.538654	CholHdlRatio	P22105	"P22105 ~ surgery * CholHdlRatio + Age + Gender + (1 | sampleID)"	0.711387
post - pre	0.574205	0.27177	27.248	2.11283	0.0439157	CholHdlRatio	P22352	"P22352 ~ surgery * CholHdlRatio + Age + Gender + (1 | sampleID)"	0.180864
post - pre	-0.171808	0.267656	27.1863	-0.641898	0.526315	CholHdlRatio	P22792	"P22792 ~ surgery * CholHdlRatio + Age + Gender + (1 | sampleID)"	0.709266
post - pre	-0.507228	0.242864	26.8163	-2.08852	0.0463785	CholHdlRatio	P22891	"P22891 ~ surgery * CholHdlRatio + Age + Gender + (1 | sampleID)"	0.183455
post - pre	0.118005	0.214489	26.5035	0.550168	0.586811	CholHdlRatio	P23142	"P23142 ~ surgery * CholHdlRatio + Age + Gender + (1 | sampleID)"	0.743611
post - pre	-0.0224039	0.293617	27.1833	-0.0763031	0.939737	CholHdlRatio	P24592	"P24592 ~ surgery * CholHdlRatio + Age + Gender + (1 | sampleID)"	0.958103
post - pre	-0.462998	0.262734	27.1449	-1.76223	0.0892896	CholHdlRatio	P24593	"P24593 ~ surgery * CholHdlRatio + Age + Gender + (1 | sampleID)"	0.254533
post - pre	-0.647328	0.202479	26.4742	-3.19702	0.00357912	CholHdlRatio	P25311	"P25311 ~ surgery * CholHdlRatio + Age + Gender + (1 | sampleID)"	0.0356898
post - pre	-0.780446	0.202037	26.576	-3.86289	0.000648695	CholHdlRatio	P26927	"P26927 ~ surgery * CholHdlRatio + Age + Gender + (1 | sampleID)"	0.0100456
post - pre	-0.278511	0.188634	25.5353	-1.47646	0.152048	CholHdlRatio	P27169	"P27169 ~ surgery * CholHdlRatio + Age + Gender + (1 | sampleID)"	0.357827
post - pre	-0.553705	0.226126	26.7918	-2.44865	0.0211731	CholHdlRatio	P27918	"P27918 ~ surgery * CholHdlRatio + Age + Gender + (1 | sampleID)"	0.112325
post - pre	-0.348691	0.195659	25.8479	-1.78214	0.0864796	CholHdlRatio	P29508	"P29508 ~ surgery * CholHdlRatio + Age + Gender + (1 | sampleID)"	0.250631
post - pre	0.575179	0.277746	27.2532	2.07088	0.0479626	CholHdlRatio	P29622	"P29622 ~ surgery * CholHdlRatio + Age + Gender + (1 | sampleID)"	0.183455
post - pre	0.302821	0.290846	27.1833	1.04117	0.306968	CholHdlRatio	P30043	"P30043 ~ surgery * CholHdlRatio + Age + Gender + (1 | sampleID)"	0.525033
post - pre	-0.342037	0.312145	27.1833	-1.09576	0.282796	CholHdlRatio	P32119	"P32119 ~ surgery * CholHdlRatio + Age + Gender + (1 | sampleID)"	0.520855
post - pre	0.910394	0.181475	25.345	5.01663	3.44172e-05	CholHdlRatio	P33151	"P33151 ~ surgery * CholHdlRatio + Age + Gender + (1 | sampleID)"	0.00134657
post - pre	0.300231	0.260457	27.0776	1.15271	0.259105	CholHdlRatio	P33908	"P33908 ~ surgery * CholHdlRatio + Age + Gender + (1 | sampleID)"	0.491514
post - pre	-0.337087	0.310074	27.1833	-1.08712	0.286531	CholHdlRatio	P35542	"P35542 ~ surgery * CholHdlRatio + Age + Gender + (1 | sampleID)"	0.520855
post - pre	-0.237299	0.172691	25.5913	-1.37413	0.181318	CholHdlRatio	P35858	"P35858 ~ surgery * CholHdlRatio + Age + Gender + (1 | sampleID)"	0.4025
post - pre	-0.576368	0.222254	26.5377	-2.59329	0.0152752	CholHdlRatio	P36955	"P36955 ~ surgery * CholHdlRatio + Age + Gender + (1 | sampleID)"	0.0937477
post - pre	-0.35835	0.165482	24.691	-2.16548	0.0402186	CholHdlRatio	P36980	"P36980 ~ surgery * CholHdlRatio + Age + Gender + (1 | sampleID)"	0.172703
post - pre	-0.827534	0.264267	27.2665	-3.13143	0.0041241	CholHdlRatio	P43251	"P43251 ~ surgery * CholHdlRatio + Age + Gender + (1 | sampleID)"	0.037966
post - pre	-0.48144	0.310234	27.1833	-1.55186	0.132261	CholHdlRatio	P43652	"P43652 ~ surgery * CholHdlRatio + Age + Gender + (1 | sampleID)"	0.325967
post - pre	-0.772442	0.238916	27.1833	-3.23311	0.0032035	CholHdlRatio	P47929	"P47929 ~ surgery * CholHdlRatio + Age + Gender + (1 | sampleID)"	0.0334232
post - pre	0.457265	0.254319	26.8977	1.798	0.0834121	CholHdlRatio	P48740	"P48740 ~ surgery * CholHdlRatio + Age + Gender + (1 | sampleID)"	0.246363
post - pre	-0.236999	0.310124	27.1833	-0.764206	0.451328	CholHdlRatio	P49747	"P49747 ~ surgery * CholHdlRatio + Age + Gender + (1 | sampleID)"	0.65194
post - pre	-0.170829	0.28203	27.2583	-0.605712	0.549717	CholHdlRatio	P49908	"P49908 ~ surgery * CholHdlRatio + Age + Gender + (1 | sampleID)"	0.719922
post - pre	0.137912	0.247945	26.7409	0.556219	0.582686	CholHdlRatio	P51884	"P51884 ~ surgery * CholHdlRatio + Age + Gender + (1 | sampleID)"	0.741385
post - pre	-0.198196	0.260898	26.8692	-0.759668	0.454067	CholHdlRatio	P54108	"P54108 ~ surgery * CholHdlRatio + Age + Gender + (1 | sampleID)"	0.65194
post - pre	-0.58321	0.259247	27.2257	-2.24963	0.032757	CholHdlRatio	P55056	"P55056 ~ surgery * CholHdlRatio + Age + Gender + (1 | sampleID)"	0.148593
post - pre	-0.121401	0.29712	27.1833	-0.408593	0.68604	CholHdlRatio	P55058	"P55058 ~ surgery * CholHdlRatio + Age + Gender + (1 | sampleID)"	0.807257
post - pre	0.339469	0.292397	27.1833	1.16099	0.255741	CholHdlRatio	P59665	"P59665 ~ surgery * CholHdlRatio + Age + Gender + (1 | sampleID)"	0.491085
post - pre	0.106251	0.297298	27.1833	0.35739	0.72356	CholHdlRatio	P61626	"P61626 ~ surgery * CholHdlRatio + Age + Gender + (1 | sampleID)"	0.832626
post - pre	-0.115268	0.318451	27.1833	-0.361965	0.720177	CholHdlRatio	P61769	"P61769 ~ surgery * CholHdlRatio + Age + Gender + (1 | sampleID)"	0.831791
post - pre	-0.287084	0.283991	27.2562	-1.01089	0.320958	CholHdlRatio	P62328	"P62328 ~ surgery * CholHdlRatio + Age + Gender + (1 | sampleID)"	0.540107
post - pre	0.144744	0.314201	27.1833	0.460672	0.648698	CholHdlRatio	P62937	"P62937 ~ surgery * CholHdlRatio + Age + Gender + (1 | sampleID)"	0.785678
post - pre	0.416632	0.309335	27.1833	1.34686	0.189147	CholHdlRatio	P68871	"P68871 ~ surgery * CholHdlRatio + Age + Gender + (1 | sampleID)"	0.416922
post - pre	0.564978	0.296845	27.1957	1.90327	0.0676393	CholHdlRatio	P69905	"P69905 ~ surgery * CholHdlRatio + Age + Gender + (1 | sampleID)"	0.227646
post - pre	0.178818	0.216843	26.4614	0.82464	0.416948	CholHdlRatio	P80108	"P80108 ~ surgery * CholHdlRatio + Age + Gender + (1 | sampleID)"	0.627426
post - pre	0.111514	0.289455	27.1833	0.385255	0.703047	CholHdlRatio	P81605	"P81605 ~ surgery * CholHdlRatio + Age + Gender + (1 | sampleID)"	0.821095
post - pre	-0.136254	0.255274	26.9979	-0.533757	0.597878	CholHdlRatio	P98160	"P98160 ~ surgery * CholHdlRatio + Age + Gender + (1 | sampleID)"	0.754579
post - pre	-0.120469	0.310612	27.1833	-0.387844	0.701152	CholHdlRatio	Q02985	"Q02985 ~ surgery * CholHdlRatio + Age + Gender + (1 | sampleID)"	0.821095
post - pre	-0.279409	0.166239	24.609	-1.68077	0.105459	CholHdlRatio	Q03591	"Q03591 ~ surgery * CholHdlRatio + Age + Gender + (1 | sampleID)"	0.287031
post - pre	0.025118	0.31151	27.1833	0.0806331	0.936324	CholHdlRatio	Q04756	"Q04756 ~ surgery * CholHdlRatio + Age + Gender + (1 | sampleID)"	0.958103
post - pre	0.830745	0.231006	27.1024	3.59621	0.00126929	CholHdlRatio	Q06033	"Q06033 ~ surgery * CholHdlRatio + Age + Gender + (1 | sampleID)"	0.0152974
post - pre	0.329867	0.255237	27.129	1.29239	0.207121	CholHdlRatio	Q06830	"Q06830 ~ surgery * CholHdlRatio + Age + Gender + (1 | sampleID)"	0.441014
post - pre	-0.895891	0.1451	24.8487	-6.17429	1.91215e-06	CholHdlRatio	Q08380	"Q08380 ~ surgery * CholHdlRatio + Age + Gender + (1 | sampleID)"	0.000149626
post - pre	-0.0758028	0.297153	27.1833	-0.255097	0.800569	CholHdlRatio	Q08554	"Q08554 ~ surgery * CholHdlRatio + Age + Gender + (1 | sampleID)"	0.890586
post - pre	-0.394005	0.303555	27.1833	-1.29797	0.205204	CholHdlRatio	Q08830	"Q08830 ~ surgery * CholHdlRatio + Age + Gender + (1 | sampleID)"	0.439923
post - pre	-0.396638	0.203587	25.6083	-1.94824	0.0624245	CholHdlRatio	Q12805	"Q12805 ~ surgery * CholHdlRatio + Age + Gender + (1 | sampleID)"	0.216354
post - pre	-0.533519	0.274779	27.1833	-1.94163	0.0626123	CholHdlRatio	Q12913	"Q12913 ~ surgery * CholHdlRatio + Age + Gender + (1 | sampleID)"	0.216354
post - pre	0.25515	0.210508	26.1832	1.21207	0.236312	CholHdlRatio	Q13103	"Q13103 ~ surgery * CholHdlRatio + Age + Gender + (1 | sampleID)"	0.471118
post - pre	0.797932	0.268543	27.1833	2.97134	0.00613782	CholHdlRatio	Q13790	"Q13790 ~ surgery * CholHdlRatio + Age + Gender + (1 | sampleID)"	0.0481855
post - pre	-0.426802	0.256738	27.2638	-1.6624	0.107889	CholHdlRatio	Q13822	"Q13822 ~ surgery * CholHdlRatio + Age + Gender + (1 | sampleID)"	0.291113
post - pre	-0.30568	0.292329	27.2277	-1.04567	0.304907	CholHdlRatio	Q14515	"Q14515 ~ surgery * CholHdlRatio + Age + Gender + (1 | sampleID)"	0.525033
post - pre	-1.11967	0.133906	24.7287	-8.36164	1.13229e-08	CholHdlRatio	Q14520	"Q14520 ~ surgery * CholHdlRatio + Age + Gender + (1 | sampleID)"	3.54408e-06
post - pre	-0.0224612	0.282216	27.2387	-0.0795884	0.937146	CholHdlRatio	Q14624	"Q14624 ~ surgery * CholHdlRatio + Age + Gender + (1 | sampleID)"	0.958103
post - pre	0.320907	0.305452	27.2609	1.0506	0.302669	CholHdlRatio	Q14766	"Q14766 ~ surgery * CholHdlRatio + Age + Gender + (1 | sampleID)"	0.525033
post - pre	-0.448158	0.208274	26.2909	-2.15177	0.0407707	CholHdlRatio	Q15485	"Q15485 ~ surgery * CholHdlRatio + Age + Gender + (1 | sampleID)"	0.172703
post - pre	-0.531381	0.284798	27.2657	-1.86582	0.0728598	CholHdlRatio	Q15582	"Q15582 ~ surgery * CholHdlRatio + Age + Gender + (1 | sampleID)"	0.232705
post - pre	-0.110876	0.168196	24.5643	-0.659206	0.515896	CholHdlRatio	Q16610	"Q16610 ~ surgery * CholHdlRatio + Age + Gender + (1 | sampleID)"	0.705133
post - pre	0.00750457	0.23223	26.4185	0.0323153	0.974464	CholHdlRatio	Q5T749	"Q5T749 ~ surgery * CholHdlRatio + Age + Gender + (1 | sampleID)"	0.98073
post - pre	-0.278557	0.286414	27.2655	-0.972567	0.339318	CholHdlRatio	Q6EMK4	"Q6EMK4 ~ surgery * CholHdlRatio + Age + Gender + (1 | sampleID)"	0.55591
post - pre	0.353292	0.299895	27.2297	1.17806	0.248968	CholHdlRatio	Q6UX71	"Q6UX71 ~ surgery * CholHdlRatio + Age + Gender + (1 | sampleID)"	0.481031
post - pre	-0.147033	0.284348	27.2099	-0.51709	0.609272	CholHdlRatio	Q6UXB8	"Q6UXB8 ~ surgery * CholHdlRatio + Age + Gender + (1 | sampleID)"	0.756754
post - pre	0.200394	0.26327	27.1093	0.761172	0.453125	CholHdlRatio	Q6UY14	"Q6UY14 ~ surgery * CholHdlRatio + Age + Gender + (1 | sampleID)"	0.65194
post - pre	-0.41151	0.225207	26.2479	-1.82725	0.0790535	CholHdlRatio	Q86VB7	"Q86VB7 ~ surgery * CholHdlRatio + Age + Gender + (1 | sampleID)"	0.242754
post - pre	-0.677152	0.295207	27.1833	-2.29382	0.029753	CholHdlRatio	Q8IUL8	"Q8IUL8 ~ surgery * CholHdlRatio + Age + Gender + (1 | sampleID)"	0.138995
post - pre	-0.723045	0.197305	26.7071	-3.66461	0.00108041	CholHdlRatio	Q8WVV4	"Q8WVV4 ~ surgery * CholHdlRatio + Age + Gender + (1 | sampleID)"	0.0147029
post - pre	-0.190901	0.27963	27.1969	-0.68269	0.500577	CholHdlRatio	Q92496	"Q92496 ~ surgery * CholHdlRatio + Age + Gender + (1 | sampleID)"	0.690223
post - pre	-0.458667	0.263977	27.1264	-1.73753	0.0936371	CholHdlRatio	Q92954	"Q92954 ~ surgery * CholHdlRatio + Age + Gender + (1 | sampleID)"	0.259366
post - pre	0.0358946	0.142696	24.0086	0.251547	0.803532	CholHdlRatio	Q96IY4	"Q96IY4 ~ surgery * CholHdlRatio + Age + Gender + (1 | sampleID)"	0.890586
post - pre	-0.964044	0.21386	26.5679	-4.50783	0.000117999	CholHdlRatio	Q96KN2	"Q96KN2 ~ surgery * CholHdlRatio + Age + Gender + (1 | sampleID)"	0.00263812
post - pre	0.0862774	0.269371	26.9864	0.320292	0.751214	CholHdlRatio	Q96PD5	"Q96PD5 ~ surgery * CholHdlRatio + Age + Gender + (1 | sampleID)"	0.851781
post - pre	-0.246172	0.310379	27.1833	-0.793134	0.434568	CholHdlRatio	Q99969	"Q99969 ~ surgery * CholHdlRatio + Age + Gender + (1 | sampleID)"	0.636928
post - pre	-0.425488	0.267605	27.2454	-1.58998	0.123377	CholHdlRatio	Q9BWP8	"Q9BWP8 ~ surgery * CholHdlRatio + Age + Gender + (1 | sampleID)"	0.321807
post - pre	-0.395075	0.249399	27.1976	-1.58411	0.124729	CholHdlRatio	Q9BXR6	"Q9BXR6 ~ surgery * CholHdlRatio + Age + Gender + (1 | sampleID)"	0.322646
post - pre	-0.188281	0.288876	27.2627	-0.651772	0.520005	CholHdlRatio	Q9H299	"Q9H299 ~ surgery * CholHdlRatio + Age + Gender + (1 | sampleID)"	0.707659
post - pre	-0.171735	0.298532	27.1833	-0.575266	0.569843	CholHdlRatio	Q9H4G4	"Q9H4G4 ~ surgery * CholHdlRatio + Age + Gender + (1 | sampleID)"	0.730987
post - pre	-0.281977	0.292427	27.2667	-0.964265	0.343388	CholHdlRatio	Q9HDC9	"Q9HDC9 ~ surgery * CholHdlRatio + Age + Gender + (1 | sampleID)"	0.55591
post - pre	0.473768	0.295927	27.1833	1.60096	0.120944	CholHdlRatio	Q9NQ79	"Q9NQ79 ~ surgery * CholHdlRatio + Age + Gender + (1 | sampleID)"	0.318113
post - pre	-0.574281	0.267431	27.1943	-2.1474	0.0408307	CholHdlRatio	Q9NZP8	"Q9NZP8 ~ surgery * CholHdlRatio + Age + Gender + (1 | sampleID)"	0.172703
post - pre	0.046021	0.318843	27.1833	0.144338	0.886299	CholHdlRatio	Q9UGM5	"Q9UGM5 ~ surgery * CholHdlRatio + Age + Gender + (1 | sampleID)"	0.927798
post - pre	-0.272426	0.291393	27.261	-0.934911	0.358043	CholHdlRatio	Q9UHG3	"Q9UHG3 ~ surgery * CholHdlRatio + Age + Gender + (1 | sampleID)"	0.565997
post - pre	-0.280566	0.265396	27.155	-1.05716	0.299753	CholHdlRatio	Q9UK55	"Q9UK55 ~ surgery * CholHdlRatio + Age + Gender + (1 | sampleID)"	0.524149
post - pre	0.425737	0.180396	25.4157	2.36001	0.0262479	CholHdlRatio	Q9Y490	"Q9Y490 ~ surgery * CholHdlRatio + Age + Gender + (1 | sampleID)"	0.130406
post - pre	-0.0849508	0.243243	26.575	-0.349243	0.729659	CholHdlRatio	Q9Y646	"Q9Y646 ~ surgery * CholHdlRatio + Age + Gender + (1 | sampleID)"	0.833516
post - pre	-0.167844	0.263998	27.1224	-0.635778	0.53025	CholHdlRatio	Q9Y6R7	"Q9Y6R7 ~ surgery * CholHdlRatio + Age + Gender + (1 | sampleID)"	0.709266
post - pre	0.0949523	0.293099	22.6408	0.32396	0.748942	ClotLag	A0A075B6H7	"A0A075B6H7 ~ surgery * ClotLag + Age + Gender + (1 | sampleID)"	0.855543
post - pre	-0.075288	0.127436	22.0831	-0.59079	0.56066	ClotLag	A0A075B6I0	"A0A075B6I0 ~ surgery * ClotLag + Age + Gender + (1 | sampleID)"	0.749943
post - pre	0.178539	0.206776	22.2737	0.863442	0.397097	ClotLag	A0A075B6I9	"A0A075B6I9 ~ surgery * ClotLag + Age + Gender + (1 | sampleID)"	0.6063
post - pre	0.470767	0.271383	22.5958	1.7347	0.0964175	ClotLag	A0A075B6J9	"A0A075B6J9 ~ surgery * ClotLag + Age + Gender + (1 | sampleID)"	0.251729
post - pre	-0.0939223	0.211457	22.2854	-0.444167	0.661205	ClotLag	A0A075B6K4	"A0A075B6K4 ~ surgery * ClotLag + Age + Gender + (1 | sampleID)"	0.814792
post - pre	-0.0250567	0.155144	22.1573	-0.161506	0.873159	ClotLag	A0A075B6K5	"A0A075B6K5 ~ surgery * ClotLag + Age + Gender + (1 | sampleID)"	0.91711
post - pre	0.142238	0.286942	22.5799	0.495704	0.624893	ClotLag	A0A075B6Q5	"A0A075B6Q5 ~ surgery * ClotLag + Age + Gender + (1 | sampleID)"	0.793814
post - pre	-0.0864509	0.246398	22.4011	-0.350859	0.728972	ClotLag	A0A075B6S2	"A0A075B6S2 ~ surgery * ClotLag + Age + Gender + (1 | sampleID)"	0.84821
post - pre	-0.0955237	0.154167	22.1743	-0.619611	0.541829	ClotLag	A0A075B7B6	"A0A075B7B6 ~ surgery * ClotLag + Age + Gender + (1 | sampleID)"	0.737736
post - pre	-0.0756121	0.192798	22.2071	-0.392184	0.698661	ClotLag	A0A075B7D0	"A0A075B7D0 ~ surgery * ClotLag + Age + Gender + (1 | sampleID)"	0.836332
post - pre	-0.0805234	0.200251	22.3054	-0.402112	0.691429	ClotLag	A0A087WSY4	"A0A087WSY4 ~ surgery * ClotLag + Age + Gender + (1 | sampleID)"	0.835796
post - pre	0.262388	0.217396	22.3255	1.20696	0.240082	ClotLag	A0A087WW87	"A0A087WW87 ~ surgery * ClotLag + Age + Gender + (1 | sampleID)"	0.447296
post - pre	-0.413941	0.250103	22.5093	-1.65508	0.111785	ClotLag	A0A0A0MRZ8	"A0A0A0MRZ8 ~ surgery * ClotLag + Age + Gender + (1 | sampleID)"	0.275502
post - pre	0.0578536	0.262372	22.4684	0.220502	0.827471	ClotLag	A0A0A0MRZ9	"A0A0A0MRZ9 ~ surgery * ClotLag + Age + Gender + (1 | sampleID)"	0.883954
post - pre	0.0207043	0.263763	22.5529	0.0784959	0.938126	ClotLag	A0A0A0MS15	"A0A0A0MS15 ~ surgery * ClotLag + Age + Gender + (1 | sampleID)"	0.953355
post - pre	-0.0290164	0.0817121	22.0327	-0.355105	0.725888	ClotLag	A0A0A0MT36	"A0A0A0MT36 ~ surgery * ClotLag + Age + Gender + (1 | sampleID)"	0.847772
post - pre	-0.00966924	0.193513	22.2541	-0.0499668	0.960595	ClotLag	A0A0B4J1U7	"A0A0B4J1U7 ~ surgery * ClotLag + Age + Gender + (1 | sampleID)"	0.969891
post - pre	0.374984	0.180842	22.2336	2.07354	0.0499055	ClotLag	A0A0B4J1V0	"A0A0B4J1V0 ~ surgery * ClotLag + Age + Gender + (1 | sampleID)"	0.156204
post - pre	0.150351	0.24287	22.4633	0.619058	0.542106	ClotLag	A0A0B4J1V2	"A0A0B4J1V2 ~ surgery * ClotLag + Age + Gender + (1 | sampleID)"	0.737736
post - pre	0.511231	0.195133	22.267	2.61991	0.0155486	ClotLag	A0A0B4J1V6	"A0A0B4J1V6 ~ surgery * ClotLag + Age + Gender + (1 | sampleID)"	0.0721349
post - pre	-0.462338	0.272727	22.6177	-1.69524	0.103755	ClotLag	A0A0B4J1V7	"A0A0B4J1V7 ~ surgery * ClotLag + Age + Gender + (1 | sampleID)"	0.265441
post - pre	0.626628	0.230473	22.4077	2.71888	0.0124126	ClotLag	A0A0B4J1X5	"A0A0B4J1X5 ~ surgery * ClotLag + Age + Gender + (1 | sampleID)"	0.0616687
post - pre	-0.0558459	0.167338	22.1802	-0.333732	0.741717	ClotLag	A0A0B4J1X8	"A0A0B4J1X8 ~ surgery * ClotLag + Age + Gender + (1 | sampleID)"	0.853495
post - pre	-0.251807	0.16883	22.1866	-1.49148	0.149918	ClotLag	A0A0B4J1Y8	"A0A0B4J1Y8 ~ surgery * ClotLag + Age + Gender + (1 | sampleID)"	0.342472
post - pre	-0.440545	0.243644	22.4307	-1.80815	0.0840112	ClotLag	A0A0B4J1Y9	"A0A0B4J1Y9 ~ surgery * ClotLag + Age + Gender + (1 | sampleID)"	0.228657
post - pre	0.597448	0.175091	22.2159	3.41221	0.00247246	ClotLag	A0A0B4J2B5	"A0A0B4J2B5 ~ surgery * ClotLag + Age + Gender + (1 | sampleID)"	0.0197737
post - pre	0.600358	0.239571	22.4269	2.50597	0.0199405	ClotLag	A0A0B4J2D9	"A0A0B4J2D9 ~ surgery * ClotLag + Age + Gender + (1 | sampleID)"	0.0843431
post - pre	0.122802	0.228632	22.3171	0.537118	0.596501	ClotLag	A0A0B4J2H0	"A0A0B4J2H0 ~ surgery * ClotLag + Age + Gender + (1 | sampleID)"	0.773259
post - pre	0.310199	0.14215	22.1149	2.18219	0.0399994	ClotLag	A0A0C4DH24	"A0A0C4DH24 ~ surgery * ClotLag + Age + Gender + (1 | sampleID)"	0.13319
post - pre	0.246052	0.253081	22.4183	0.97223	0.34131	ClotLag	A0A0C4DH25	"A0A0C4DH25 ~ surgery * ClotLag + Age + Gender + (1 | sampleID)"	0.552316
post - pre	0.0254193	0.204162	22.3053	0.124505	0.90203	ClotLag	A0A0C4DH29	"A0A0C4DH29 ~ surgery * ClotLag + Age + Gender + (1 | sampleID)"	0.928735
post - pre	-0.11257	0.19805	22.2775	-0.568392	0.575454	ClotLag	A0A0C4DH31	"A0A0C4DH31 ~ surgery * ClotLag + Age + Gender + (1 | sampleID)"	0.756795
post - pre	-0.0300611	0.291395	22.6408	-0.103163	0.918742	ClotLag	A0A0C4DH32	"A0A0C4DH32 ~ surgery * ClotLag + Age + Gender + (1 | sampleID)"	0.939759
post - pre	0.496511	0.233614	22.5043	2.12535	0.0447638	ClotLag	A0A0C4DH34	"A0A0C4DH34 ~ surgery * ClotLag + Age + Gender + (1 | sampleID)"	0.145949
post - pre	0.47043	0.258106	22.4997	1.82262	0.0816784	ClotLag	A0A0C4DH35	"A0A0C4DH35 ~ surgery * ClotLag + Age + Gender + (1 | sampleID)"	0.226242
post - pre	0.609283	0.192677	22.2594	3.1622	0.00447257	ClotLag	A0A0C4DH36	"A0A0C4DH36 ~ surgery * ClotLag + Age + Gender + (1 | sampleID)"	0.0297854
post - pre	-0.203974	0.259278	22.4794	-0.7867	0.439673	ClotLag	A0A0C4DH38	"A0A0C4DH38 ~ surgery * ClotLag + Age + Gender + (1 | sampleID)"	0.646092
post - pre	0.216089	0.265228	22.5072	0.814728	0.423765	ClotLag	A0A0C4DH39	"A0A0C4DH39 ~ surgery * ClotLag + Age + Gender + (1 | sampleID)"	0.637685
post - pre	0.628962	0.160787	22.1792	3.91176	0.00073876	ClotLag	A0A0C4DH41	"A0A0C4DH41 ~ surgery * ClotLag + Age + Gender + (1 | sampleID)"	0.00803372
post - pre	0.5971	0.265838	22.566	2.24611	0.0347975	ClotLag	A0A0C4DH43	"A0A0C4DH43 ~ surgery * ClotLag + Age + Gender + (1 | sampleID)"	0.122378
post - pre	-0.0512321	0.207032	22.2598	-0.247459	0.806821	ClotLag	A0A0C4DH67	"A0A0C4DH67 ~ surgery * ClotLag + Age + Gender + (1 | sampleID)"	0.879945
post - pre	0.662621	0.142771	22.1339	4.64116	0.000124288	ClotLag	A0A0C4DH68	"A0A0C4DH68 ~ surgery * ClotLag + Age + Gender + (1 | sampleID)"	0.00243138
post - pre	0.0626152	0.107038	22.064	0.584983	0.564494	ClotLag	A0A0G2JRQ6	"A0A0G2JRQ6 ~ surgery * ClotLag + Age + Gender + (1 | sampleID)"	0.751858
post - pre	0.502244	0.239221	22.4061	2.09949	0.0472495	ClotLag	A0A0J9YX35	"A0A0J9YX35 ~ surgery * ClotLag + Age + Gender + (1 | sampleID)"	0.150909
post - pre	0.0312084	0.201597	22.3317	0.154806	0.878365	ClotLag	A0A0J9YY99	"A0A0J9YY99 ~ surgery * ClotLag + Age + Gender + (1 | sampleID)"	0.917363
post - pre	-0.44536	0.128066	22.1117	-3.47759	0.00212412	ClotLag	A0M8Q6	"A0M8Q6 ~ surgery * ClotLag + Age + Gender + (1 | sampleID)"	0.0179689
post - pre	-0.706044	0.183586	22.2522	-3.84584	0.00086361	ClotLag	B9A064	"B9A064 ~ surgery * ClotLag + Age + Gender + (1 | sampleID)"	0.00871968
post - pre	-0.378077	0.231543	22.3739	-1.63286	0.116494	ClotLag	O00151	"O00151 ~ surgery * ClotLag + Age + Gender + (1 | sampleID)"	0.282657
post - pre	-0.413159	0.267948	22.6006	-1.54194	0.136975	ClotLag	O00391	"O00391 ~ surgery * ClotLag + Age + Gender + (1 | sampleID)"	0.322057
post - pre	0.249117	0.172529	22.2159	1.44392	0.162718	ClotLag	O00533	"O00533 ~ surgery * ClotLag + Age + Gender + (1 | sampleID)"	0.344443
post - pre	-0.103622	0.273258	22.5744	-0.379208	0.708077	ClotLag	O14498	"O14498 ~ surgery * ClotLag + Age + Gender + (1 | sampleID)"	0.836332
post - pre	-0.0842448	0.277125	22.6408	-0.303996	0.763907	ClotLag	O14786	"O14786 ~ surgery * ClotLag + Age + Gender + (1 | sampleID)"	0.863188
post - pre	-0.66437	0.207633	22.2989	-3.19973	0.00408707	ClotLag	O14791	"O14791 ~ surgery * ClotLag + Age + Gender + (1 | sampleID)"	0.0278098
post - pre	0.0679516	0.254309	22.416	0.267201	0.791757	ClotLag	O43866	"O43866 ~ surgery * ClotLag + Age + Gender + (1 | sampleID)"	0.875689
post - pre	-0.322824	0.266599	22.4971	-1.2109	0.238502	ClotLag	O75460	"O75460 ~ surgery * ClotLag + Age + Gender + (1 | sampleID)"	0.447013
post - pre	-0.181456	0.273696	22.5556	-0.662983	0.514061	ClotLag	O75636	"O75636 ~ surgery * ClotLag + Age + Gender + (1 | sampleID)"	0.721529
post - pre	-0.297443	0.151882	22.1367	-1.95838	0.0629039	ClotLag	O75882	"O75882 ~ surgery * ClotLag + Age + Gender + (1 | sampleID)"	0.189316
post - pre	-0.524475	0.171711	22.1906	-3.05441	0.00577391	ClotLag	O95445	"O95445 ~ surgery * ClotLag + Age + Gender + (1 | sampleID)"	0.0347545
post - pre	0.250424	0.275266	22.6051	0.909753	0.372551	ClotLag	P00338	"P00338 ~ surgery * ClotLag + Age + Gender + (1 | sampleID)"	0.583043
post - pre	0.213841	0.226212	22.461	0.945314	0.354557	ClotLag	P00450	"P00450 ~ surgery * ClotLag + Age + Gender + (1 | sampleID)"	0.563332
post - pre	0.295941	0.207497	22.257	1.42625	0.167674	ClotLag	P00488	"P00488 ~ surgery * ClotLag + Age + Gender + (1 | sampleID)"	0.345276
post - pre	-0.245208	0.26303	22.538	-0.932243	0.361091	ClotLag	P00558	"P00558 ~ surgery * ClotLag + Age + Gender + (1 | sampleID)"	0.570815
post - pre	-1.00123	0.206235	22.4502	-4.85478	7.11388e-05	ClotLag	P00734	"P00734 ~ surgery * ClotLag + Age + Gender + (1 | sampleID)"	0.00187178
post - pre	-0.414318	0.243558	22.4009	-1.70111	0.102765	ClotLag	P00736	"P00736 ~ surgery * ClotLag + Age + Gender + (1 | sampleID)"	0.265441
post - pre	-1.24406	0.15651	22.2466	-7.94878	6.06694e-08	ClotLag	P00738	"P00738 ~ surgery * ClotLag + Age + Gender + (1 | sampleID)"	6.32984e-06
post - pre	0.151994	0.157216	22.1412	0.966784	0.344095	ClotLag	P00739	"P00739 ~ surgery * ClotLag + Age + Gender + (1 | sampleID)"	0.552316
post - pre	-0.0311312	0.207242	22.2534	-0.150216	0.881947	ClotLag	P00740	"P00740 ~ surgery * ClotLag + Age + Gender + (1 | sampleID)"	0.917363
post - pre	-0.695579	0.164262	22.1941	-4.23457	0.000334786	ClotLag	P00742	"P00742 ~ surgery * ClotLag + Age + Gender + (1 | sampleID)"	0.00494227
post - pre	-0.885064	0.181518	22.2378	-4.8759	6.92257e-05	ClotLag	P00746	"P00746 ~ surgery * ClotLag + Age + Gender + (1 | sampleID)"	0.00187178
post - pre	-0.638158	0.180204	22.2064	-3.54132	0.00181351	ClotLag	P00747	"P00747 ~ surgery * ClotLag + Age + Gender + (1 | sampleID)"	0.0159168
post - pre	-0.737436	0.126429	22.1148	-5.83282	7.06248e-06	ClotLag	P00748	"P00748 ~ surgery * ClotLag + Age + Gender + (1 | sampleID)"	0.00027632
post - pre	-0.731824	0.120647	22.1081	-6.06582	4.0952e-06	ClotLag	P00751	"P00751 ~ surgery * ClotLag + Age + Gender + (1 | sampleID)"	0.000213633
post - pre	0.122278	0.252272	22.4287	0.484709	0.632583	ClotLag	P00915	"P00915 ~ surgery * ClotLag + Age + Gender + (1 | sampleID)"	0.798381
post - pre	0.606934	0.27281	22.6408	2.22475	0.0363583	ClotLag	P00918	"P00918 ~ surgery * ClotLag + Age + Gender + (1 | sampleID)"	0.125843
post - pre	0.107371	0.203393	22.2419	0.5279	0.602796	ClotLag	P01008	"P01008 ~ surgery * ClotLag + Age + Gender + (1 | sampleID)"	0.773259
post - pre	0.288408	0.172747	22.1692	1.66953	0.109073	ClotLag	P01009	"P01009 ~ surgery * ClotLag + Age + Gender + (1 | sampleID)"	0.271699
post - pre	0.0633021	0.227563	22.3619	0.278174	0.783435	ClotLag	P01011	"P01011 ~ surgery * ClotLag + Age + Gender + (1 | sampleID)"	0.869557
post - pre	-0.440079	0.281835	22.6408	-1.56148	0.132281	ClotLag	P01019	"P01019 ~ surgery * ClotLag + Age + Gender + (1 | sampleID)"	0.316061
post - pre	0.828925	0.194037	22.2767	4.27201	0.000303303	ClotLag	P01023	"P01023 ~ surgery * ClotLag + Age + Gender + (1 | sampleID)"	0.00494227
post - pre	-0.61553	0.249775	22.4446	-2.46434	0.0218359	ClotLag	P01024	"P01024 ~ surgery * ClotLag + Age + Gender + (1 | sampleID)"	0.0876236
post - pre	-0.0150914	0.212495	22.369	-0.07102	0.944013	ClotLag	P01031	"P01031 ~ surgery * ClotLag + Age + Gender + (1 | sampleID)"	0.956233
post - pre	-0.0572214	0.23175	22.3784	-0.24691	0.807229	ClotLag	P01034	"P01034 ~ surgery * ClotLag + Age + Gender + (1 | sampleID)"	0.879945
post - pre	-0.312619	0.221749	22.3439	-1.40979	0.172371	ClotLag	P01042	"P01042 ~ surgery * ClotLag + Age + Gender + (1 | sampleID)"	0.352629
post - pre	-0.446894	0.25562	22.4753	-1.74827	0.0940651	ClotLag	P01591	"P01591 ~ surgery * ClotLag + Age + Gender + (1 | sampleID)"	0.249512
post - pre	-0.145322	0.142027	22.1555	-1.0232	0.317258	ClotLag	P01593	"P01593 ~ surgery * ClotLag + Age + Gender + (1 | sampleID)"	0.526607
post - pre	0.416205	0.257685	22.4857	1.61517	0.12022	ClotLag	P01599	"P01599 ~ surgery * ClotLag + Age + Gender + (1 | sampleID)"	0.289452
post - pre	0.24609	0.168552	22.1692	1.46003	0.15831	ClotLag	P01602	"P01602 ~ surgery * ClotLag + Age + Gender + (1 | sampleID)"	0.344443
post - pre	0.164927	0.119438	22.0811	1.38086	0.181138	ClotLag	P01619	"P01619 ~ surgery * ClotLag + Age + Gender + (1 | sampleID)"	0.363384
post - pre	-0.350667	0.240532	22.3844	-1.45788	0.158763	ClotLag	P01624	"P01624 ~ surgery * ClotLag + Age + Gender + (1 | sampleID)"	0.344443
post - pre	0.412105	0.115566	22.0727	3.56595	0.00172084	ClotLag	P01700	"P01700 ~ surgery * ClotLag + Age + Gender + (1 | sampleID)"	0.0159168
post - pre	0.609236	0.206225	22.2951	2.95423	0.00726448	ClotLag	P01701	"P01701 ~ surgery * ClotLag + Age + Gender + (1 | sampleID)"	0.0421071
post - pre	0.121677	0.255251	22.4464	0.476697	0.638186	ClotLag	P01705	"P01705 ~ surgery * ClotLag + Age + Gender + (1 | sampleID)"	0.799009
post - pre	0.0345202	0.25249	22.4742	0.136719	0.89247	ClotLag	P01714	"P01714 ~ surgery * ClotLag + Age + Gender + (1 | sampleID)"	0.921925
post - pre	-0.377823	0.14624	22.1495	-2.58358	0.016897	ClotLag	P01718	"P01718 ~ surgery * ClotLag + Age + Gender + (1 | sampleID)"	0.0734549
post - pre	0.16292	0.232402	22.3925	0.701028	0.490507	ClotLag	P01766	"P01766 ~ surgery * ClotLag + Age + Gender + (1 | sampleID)"	0.701044
post - pre	-0.211495	0.248667	22.4104	-0.850513	0.404036	ClotLag	P01772	"P01772 ~ surgery * ClotLag + Age + Gender + (1 | sampleID)"	0.613899
post - pre	0.204443	0.235879	22.436	0.86673	0.395265	ClotLag	P01780	"P01780 ~ surgery * ClotLag + Age + Gender + (1 | sampleID)"	0.6063
post - pre	-0.143763	0.193798	22.2564	-0.741819	0.465954	ClotLag	P01782	"P01782 ~ surgery * ClotLag + Age + Gender + (1 | sampleID)"	0.675202
post - pre	-0.0668757	0.157242	22.1592	-0.425305	0.674717	ClotLag	P01817	"P01817 ~ surgery * ClotLag + Age + Gender + (1 | sampleID)"	0.824946
post - pre	-0.434261	0.239355	22.3905	-1.81429	0.0830558	ClotLag	P01833	"P01833 ~ surgery * ClotLag + Age + Gender + (1 | sampleID)"	0.228039
post - pre	0.0258766	0.181123	22.1795	0.142868	0.887685	ClotLag	P01834	"P01834 ~ surgery * ClotLag + Age + Gender + (1 | sampleID)"	0.920017
post - pre	0.744362	0.238344	22.5543	3.12306	0.00485323	ClotLag	P01854	"P01854 ~ surgery * ClotLag + Age + Gender + (1 | sampleID)"	0.0306035
post - pre	0.111204	0.210657	22.3036	0.527893	0.602787	ClotLag	P01857	"P01857 ~ surgery * ClotLag + Age + Gender + (1 | sampleID)"	0.773259
post - pre	-0.253472	0.259521	22.4891	-0.976693	0.339111	ClotLag	P01859	"P01859 ~ surgery * ClotLag + Age + Gender + (1 | sampleID)"	0.552316
post - pre	0.0657978	0.199338	22.2796	0.330082	0.744422	ClotLag	P01860	"P01860 ~ surgery * ClotLag + Age + Gender + (1 | sampleID)"	0.853495
post - pre	-0.413362	0.0978528	22.0508	-4.22432	0.00034738	ClotLag	P01861	"P01861 ~ surgery * ClotLag + Age + Gender + (1 | sampleID)"	0.00494227
post - pre	0.765303	0.140839	22.1355	5.4339	1.81725e-05	ClotLag	P01871	"P01871 ~ surgery * ClotLag + Age + Gender + (1 | sampleID)"	0.000631999
post - pre	-0.273204	0.266102	22.5245	-1.02669	0.315467	ClotLag	P01876	"P01876 ~ surgery * ClotLag + Age + Gender + (1 | sampleID)"	0.526607
post - pre	-0.272776	0.294113	22.6408	-0.927455	0.363472	ClotLag	P01877	"P01877 ~ surgery * ClotLag + Age + Gender + (1 | sampleID)"	0.571693
post - pre	0.201834	0.20992	22.2764	0.96148	0.346632	ClotLag	P01880	"P01880 ~ surgery * ClotLag + Age + Gender + (1 | sampleID)"	0.553551
post - pre	0.326279	0.288358	22.6408	1.13151	0.269684	ClotLag	P02042	"P02042 ~ surgery * ClotLag + Age + Gender + (1 | sampleID)"	0.479608
post - pre	-0.358655	0.250681	22.6408	-1.43072	0.166169	ClotLag	P02452	"P02452 ~ surgery * ClotLag + Age + Gender + (1 | sampleID)"	0.344443
post - pre	0.597603	0.239835	22.5179	2.49173	0.020539	ClotLag	P02647	"P02647 ~ surgery * ClotLag + Age + Gender + (1 | sampleID)"	0.085716
post - pre	-0.324765	0.13526	22.1207	-2.40103	0.0251882	ClotLag	P02649	"P02649 ~ surgery * ClotLag + Age + Gender + (1 | sampleID)"	0.0985488
post - pre	0.0660589	0.271065	22.5929	0.243701	0.809662	ClotLag	P02652	"P02652 ~ surgery * ClotLag + Age + Gender + (1 | sampleID)"	0.879945
post - pre	0.324724	0.294617	22.6408	1.10219	0.281958	ClotLag	P02654	"P02654 ~ surgery * ClotLag + Age + Gender + (1 | sampleID)"	0.493032
post - pre	-0.249537	0.235946	22.3912	-1.0576	0.301513	ClotLag	P02655	"P02655 ~ surgery * ClotLag + Age + Gender + (1 | sampleID)"	0.515333
post - pre	-0.832025	0.171191	22.2578	-4.86023	7.17616e-05	ClotLag	P02656	"P02656 ~ surgery * ClotLag + Age + Gender + (1 | sampleID)"	0.00187178
post - pre	-0.144361	0.251528	22.4045	-0.573934	0.57173	ClotLag	P02671	"P02671 ~ surgery * ClotLag + Age + Gender + (1 | sampleID)"	0.755069
post - pre	-0.15204	0.284559	22.6408	-0.534301	0.598341	ClotLag	P02675	"P02675 ~ surgery * ClotLag + Age + Gender + (1 | sampleID)"	0.773259
post - pre	-0.281091	0.283005	22.6408	-0.993237	0.331092	ClotLag	P02679	"P02679 ~ surgery * ClotLag + Age + Gender + (1 | sampleID)"	0.54543
post - pre	-0.257355	0.214204	22.282	-1.20145	0.242192	ClotLag	P02730	"P02730 ~ surgery * ClotLag + Age + Gender + (1 | sampleID)"	0.448556
post - pre	-0.393153	0.270032	22.5492	-1.45595	0.15919	ClotLag	P02741	"P02741 ~ surgery * ClotLag + Age + Gender + (1 | sampleID)"	0.344443
post - pre	-0.708146	0.272884	22.6408	-2.59504	0.016306	ClotLag	P02743	"P02743 ~ surgery * ClotLag + Age + Gender + (1 | sampleID)"	0.0734549
post - pre	0.59471	0.22336	22.447	2.66256	0.0140786	ClotLag	P02745	"P02745 ~ surgery * ClotLag + Age + Gender + (1 | sampleID)"	0.0688532
post - pre	0.239762	0.209338	22.2489	1.14533	0.264242	ClotLag	P02746	"P02746 ~ surgery * ClotLag + Age + Gender + (1 | sampleID)"	0.476596
post - pre	0.680977	0.191494	22.321	3.55613	0.00173951	ClotLag	P02747	"P02747 ~ surgery * ClotLag + Age + Gender + (1 | sampleID)"	0.0159168
post - pre	0.250392	0.12783	22.0912	1.9588	0.0628793	ClotLag	P02748	"P02748 ~ surgery * ClotLag + Age + Gender + (1 | sampleID)"	0.189316
post - pre	-0.0811616	0.190737	22.2105	-0.425516	0.674555	ClotLag	P02749	"P02749 ~ surgery * ClotLag + Age + Gender + (1 | sampleID)"	0.824946
post - pre	0.401566	0.177074	22.1854	2.26779	0.0334202	ClotLag	P02750	"P02750 ~ surgery * ClotLag + Age + Gender + (1 | sampleID)"	0.120612
post - pre	-0.434821	0.166139	22.1803	-2.61722	0.0156715	ClotLag	P02751	"P02751 ~ surgery * ClotLag + Age + Gender + (1 | sampleID)"	0.0721349
post - pre	-0.574951	0.134971	22.1169	-4.2598	0.000316739	ClotLag	P02753	"P02753 ~ surgery * ClotLag + Age + Gender + (1 | sampleID)"	0.00494227
post - pre	-0.10525	0.27506	22.5655	-0.382645	0.705564	ClotLag	P02760	"P02760 ~ surgery * ClotLag + Age + Gender + (1 | sampleID)"	0.836332
post - pre	-0.132437	0.282299	22.6408	-0.469138	0.643457	ClotLag	P02763	"P02763 ~ surgery * ClotLag + Age + Gender + (1 | sampleID)"	0.802399
post - pre	-0.658598	0.213313	22.3156	-3.08747	0.00532126	ClotLag	P02765	"P02765 ~ surgery * ClotLag + Age + Gender + (1 | sampleID)"	0.0326579
post - pre	-0.505559	0.140275	22.1361	-3.60404	0.00156446	ClotLag	P02766	"P02766 ~ surgery * ClotLag + Age + Gender + (1 | sampleID)"	0.0153023
post - pre	0.0676846	0.185931	22.2151	0.36403	0.719277	ClotLag	P02768	"P02768 ~ surgery * ClotLag + Age + Gender + (1 | sampleID)"	0.846368
post - pre	0.0335376	0.223739	22.3214	0.149896	0.882193	ClotLag	P02774	"P02774 ~ surgery * ClotLag + Age + Gender + (1 | sampleID)"	0.917363
post - pre	0.772816	0.264282	22.6408	2.92421	0.00770834	ClotLag	P02775	"P02775 ~ surgery * ClotLag + Age + Gender + (1 | sampleID)"	0.0438674
post - pre	0.643163	0.252546	22.6408	2.54672	0.0181536	ClotLag	P02776	"P02776 ~ surgery * ClotLag + Age + Gender + (1 | sampleID)"	0.0778365
post - pre	-0.765829	0.174844	22.2166	-4.38006	0.000233811	ClotLag	P02786	"P02786 ~ surgery * ClotLag + Age + Gender + (1 | sampleID)"	0.00430488
post - pre	-0.851395	0.216002	22.3689	-3.94161	0.000678014	ClotLag	P02787	"P02787 ~ surgery * ClotLag + Age + Gender + (1 | sampleID)"	0.00803372
post - pre	0.322066	0.282675	22.6408	1.13935	0.266468	ClotLag	P02788	"P02788 ~ surgery * ClotLag + Age + Gender + (1 | sampleID)"	0.476596
post - pre	-0.177264	0.196943	22.2259	-0.900078	0.377728	ClotLag	P02790	"P02790 ~ surgery * ClotLag + Age + Gender + (1 | sampleID)"	0.588203
post - pre	-0.900605	0.224261	22.4489	-4.01588	0.000561873	ClotLag	P03951	"P03951 ~ surgery * ClotLag + Age + Gender + (1 | sampleID)"	0.00703465
post - pre	-0.993069	0.160677	22.2118	-6.18052	3.07289e-06	ClotLag	P03952	"P03952 ~ surgery * ClotLag + Age + Gender + (1 | sampleID)"	0.000192363
post - pre	-0.0737053	0.220735	22.2806	-0.333908	0.741571	ClotLag	P04003	"P04003 ~ surgery * ClotLag + Age + Gender + (1 | sampleID)"	0.853495
post - pre	-0.505907	0.223298	22.3767	-2.26561	0.0334835	ClotLag	P04004	"P04004 ~ surgery * ClotLag + Age + Gender + (1 | sampleID)"	0.120612
post - pre	-0.360742	0.293186	22.6408	-1.23042	0.23117	ClotLag	P04070	"P04070 ~ surgery * ClotLag + Age + Gender + (1 | sampleID)"	0.44021
post - pre	0.326245	0.247417	22.4738	1.3186	0.200582	ClotLag	P04114	"P04114 ~ surgery * ClotLag + Age + Gender + (1 | sampleID)"	0.394857
post - pre	0.340175	0.203979	22.2767	1.6677	0.109374	ClotLag	P04180	"P04180 ~ surgery * ClotLag + Age + Gender + (1 | sampleID)"	0.271699
post - pre	0.441364	0.194675	22.2435	2.26718	0.0334354	ClotLag	P04196	"P04196 ~ surgery * ClotLag + Age + Gender + (1 | sampleID)"	0.120612
post - pre	-0.264086	0.216635	22.2863	-1.21903	0.235577	ClotLag	P04217	"P04217 ~ surgery * ClotLag + Age + Gender + (1 | sampleID)"	0.444191
post - pre	-0.0271398	0.253969	22.4541	-0.106862	0.915847	ClotLag	P04275	"P04275 ~ surgery * ClotLag + Age + Gender + (1 | sampleID)"	0.939759
post - pre	1.06874	0.181401	22.3251	5.89161	5.92276e-06	ClotLag	P04278	"P04278 ~ surgery * ClotLag + Age + Gender + (1 | sampleID)"	0.000264832
post - pre	-0.643439	0.229396	22.4742	-2.80493	0.010191	ClotLag	P04406	"P04406 ~ surgery * ClotLag + Age + Gender + (1 | sampleID)"	0.0531632
post - pre	-0.480104	0.215906	22.3341	-2.22367	0.0365868	ClotLag	P04430	"P04430 ~ surgery * ClotLag + Age + Gender + (1 | sampleID)"	0.125843
post - pre	0.429695	0.253817	22.436	1.69293	0.104311	ClotLag	P05019	"P05019 ~ surgery * ClotLag + Age + Gender + (1 | sampleID)"	0.265441
post - pre	-0.192511	0.239062	22.3661	-0.805278	0.429138	ClotLag	P05062	"P05062 ~ surgery * ClotLag + Age + Gender + (1 | sampleID)"	0.63962
post - pre	0.817347	0.193229	22.331	4.22994	0.000334846	ClotLag	P05090	"P05090 ~ surgery * ClotLag + Age + Gender + (1 | sampleID)"	0.00494227
post - pre	-0.606626	0.23416	22.3747	-2.59065	0.0165565	ClotLag	P05154	"P05154 ~ surgery * ClotLag + Age + Gender + (1 | sampleID)"	0.0734549
post - pre	-0.388494	0.264146	22.5195	-1.47075	0.155194	ClotLag	P05155	"P05155 ~ surgery * ClotLag + Age + Gender + (1 | sampleID)"	0.344443
post - pre	-0.696664	0.269812	22.6408	-2.58203	0.0167853	ClotLag	P05156	"P05156 ~ surgery * ClotLag + Age + Gender + (1 | sampleID)"	0.0734549
post - pre	-0.00976858	0.267966	22.5123	-0.0364546	0.971241	ClotLag	P05160	"P05160 ~ surgery * ClotLag + Age + Gender + (1 | sampleID)"	0.977487
post - pre	0.403473	0.267814	22.6225	1.50654	0.145766	ClotLag	P05362	"P05362 ~ surgery * ClotLag + Age + Gender + (1 | sampleID)"	0.335476
post - pre	-0.818124	0.20977	22.497	-3.90011	0.000744338	ClotLag	P05452	"P05452 ~ surgery * ClotLag + Age + Gender + (1 | sampleID)"	0.00803372
post - pre	-0.332206	0.254815	22.5645	-1.30372	0.205475	ClotLag	P05543	"P05543 ~ surgery * ClotLag + Age + Gender + (1 | sampleID)"	0.401961
post - pre	-0.583002	0.259176	22.5403	-2.24944	0.0345661	ClotLag	P05546	"P05546 ~ surgery * ClotLag + Age + Gender + (1 | sampleID)"	0.122378
post - pre	-0.506882	0.275965	22.5814	-1.83676	0.0794443	ClotLag	P06276	"P06276 ~ surgery * ClotLag + Age + Gender + (1 | sampleID)"	0.222019
post - pre	0.0351288	0.202143	22.2937	0.173782	0.863605	ClotLag	P06310	"P06310 ~ surgery * ClotLag + Age + Gender + (1 | sampleID)"	0.910129
post - pre	0.492174	0.253068	22.5399	1.94483	0.0643766	ClotLag	P06312	"P06312 ~ surgery * ClotLag + Age + Gender + (1 | sampleID)"	0.191325
post - pre	-0.478115	0.142234	22.1624	-3.36147	0.00279831	ClotLag	P06396	"P06396 ~ surgery * ClotLag + Age + Gender + (1 | sampleID)"	0.020854
post - pre	-0.327251	0.220057	22.2889	-1.48712	0.150994	ClotLag	P06681	"P06681 ~ surgery * ClotLag + Age + Gender + (1 | sampleID)"	0.342472
post - pre	0.439135	0.236536	22.6042	1.85653	0.0764599	ClotLag	P06727	"P06727 ~ surgery * ClotLag + Age + Gender + (1 | sampleID)"	0.215603
post - pre	-0.505993	0.203976	22.2798	-2.48066	0.0211346	ClotLag	P07225	"P07225 ~ surgery * ClotLag + Age + Gender + (1 | sampleID)"	0.0859108
post - pre	-0.112373	0.291761	22.6408	-0.385155	0.703717	ClotLag	P07355	"P07355 ~ surgery * ClotLag + Age + Gender + (1 | sampleID)"	0.836332
post - pre	-0.488051	0.147829	22.1188	-3.30146	0.00323441	ClotLag	P07357	"P07357 ~ surgery * ClotLag + Age + Gender + (1 | sampleID)"	0.0230084
post - pre	-1.17278	0.138551	22.1645	-8.46466	2.15297e-08	ClotLag	P07358	"P07358 ~ surgery * ClotLag + Age + Gender + (1 | sampleID)"	3.36939e-06
post - pre	-0.319133	0.207401	22.2558	-1.53872	0.137969	ClotLag	P07360	"P07360 ~ surgery * ClotLag + Age + Gender + (1 | sampleID)"	0.322057
post - pre	-0.285876	0.27623	22.5678	-1.03492	0.311668	ClotLag	P07478	"P07478 ~ surgery * ClotLag + Age + Gender + (1 | sampleID)"	0.526607
post - pre	0.474165	0.193512	22.2848	2.45031	0.0225773	ClotLag	P07737	"P07737 ~ surgery * ClotLag + Age + Gender + (1 | sampleID)"	0.0894517
post - pre	0.655358	0.185352	22.2848	3.53575	0.00183069	ClotLag	P07996	"P07996 ~ surgery * ClotLag + Age + Gender + (1 | sampleID)"	0.0159168
post - pre	0.386417	0.269551	22.5733	1.43356	0.165405	ClotLag	P08185	"P08185 ~ surgery * ClotLag + Age + Gender + (1 | sampleID)"	0.344443
post - pre	0.296961	0.251984	22.457	1.17849	0.250939	ClotLag	P08294	"P08294 ~ surgery * ClotLag + Age + Gender + (1 | sampleID)"	0.462022
post - pre	0.188126	0.149868	22.1177	1.25528	0.222479	ClotLag	P08519	"P08519 ~ surgery * ClotLag + Age + Gender + (1 | sampleID)"	0.432521
post - pre	0.0824361	0.294176	22.6408	0.280227	0.781848	ClotLag	P08571	"P08571 ~ surgery * ClotLag + Age + Gender + (1 | sampleID)"	0.869557
post - pre	-0.696034	0.206172	22.2951	-3.37599	0.00268687	ClotLag	P08603	"P08603 ~ surgery * ClotLag + Age + Gender + (1 | sampleID)"	0.0205119
post - pre	-0.00556631	0.223275	22.3347	-0.0249302	0.980332	ClotLag	P08637	"P08637 ~ surgery * ClotLag + Age + Gender + (1 | sampleID)"	0.983175
post - pre	-0.152597	0.242177	22.3712	-0.630104	0.53501	ClotLag	P08697	"P08697 ~ surgery * ClotLag + Age + Gender + (1 | sampleID)"	0.737701
post - pre	-0.147297	0.1699	22.1723	-0.866963	0.395248	ClotLag	P09172	"P09172 ~ surgery * ClotLag + Age + Gender + (1 | sampleID)"	0.6063
post - pre	-0.188952	0.257403	22.4736	-0.73407	0.470496	ClotLag	P09871	"P09871 ~ surgery * ClotLag + Age + Gender + (1 | sampleID)"	0.678642
post - pre	-0.467458	0.196659	22.2514	-2.377	0.0264669	ClotLag	P0C0L4	"P0C0L4 ~ surgery * ClotLag + Age + Gender + (1 | sampleID)"	0.102273
post - pre	-0.403174	0.200598	22.2631	-2.00986	0.0567171	ClotLag	P0C0L5	"P0C0L5 ~ surgery * ClotLag + Age + Gender + (1 | sampleID)"	0.174044
post - pre	-0.0951092	0.265549	22.5054	-0.358161	0.723561	ClotLag	P0CF74	"P0CF74 ~ surgery * ClotLag + Age + Gender + (1 | sampleID)"	0.847772
post - pre	-0.817842	0.196671	22.2802	-4.15843	0.000400803	ClotLag	P0DJI8	"P0DJI8 ~ surgery * ClotLag + Age + Gender + (1 | sampleID)"	0.00530184
post - pre	0.379874	0.27389	22.6408	1.38696	0.178958	ClotLag	P0DJI9	"P0DJI9 ~ surgery * ClotLag + Age + Gender + (1 | sampleID)"	0.36138
post - pre	-0.331265	0.186809	22.2067	-1.77328	0.0898994	ClotLag	P0DOY3	"P0DOY3 ~ surgery * ClotLag + Age + Gender + (1 | sampleID)"	0.242234
post - pre	0.179222	0.262888	22.4767	0.681741	0.502368	ClotLag	P10586	"P10586 ~ surgery * ClotLag + Age + Gender + (1 | sampleID)"	0.711061
post - pre	0.0893323	0.222303	22.414	0.401849	0.691601	ClotLag	P10643	"P10643 ~ surgery * ClotLag + Age + Gender + (1 | sampleID)"	0.835796
post - pre	0.157388	0.207065	22.2532	0.76009	0.455179	ClotLag	P10909	"P10909 ~ surgery * ClotLag + Age + Gender + (1 | sampleID)"	0.662656
post - pre	0.359961	0.247622	22.432	1.45367	0.159887	ClotLag	P11021	"P11021 ~ surgery * ClotLag + Age + Gender + (1 | sampleID)"	0.344443
post - pre	-0.614738	0.282112	22.6408	-2.17906	0.0399976	ClotLag	P12109	"P12109 ~ surgery * ClotLag + Age + Gender + (1 | sampleID)"	0.13319
post - pre	-0.100022	0.218947	22.3361	-0.456832	0.652203	ClotLag	P12111	"P12111 ~ surgery * ClotLag + Age + Gender + (1 | sampleID)"	0.809381
post - pre	0.250699	0.232348	22.3552	1.07898	0.292102	ClotLag	P12259	"P12259 ~ surgery * ClotLag + Age + Gender + (1 | sampleID)"	0.507933
post - pre	0.13476	0.217199	22.3423	0.620442	0.541244	ClotLag	P12830	"P12830 ~ surgery * ClotLag + Age + Gender + (1 | sampleID)"	0.737736
post - pre	-0.830332	0.178859	22.2425	-4.64239	0.000122527	ClotLag	P13671	"P13671 ~ surgery * ClotLag + Age + Gender + (1 | sampleID)"	0.00243138
post - pre	0.0862987	0.281148	22.5936	0.306951	0.761692	ClotLag	P13796	"P13796 ~ surgery * ClotLag + Age + Gender + (1 | sampleID)"	0.863188
post - pre	-0.66538	0.239104	22.6408	-2.78281	0.0106738	ClotLag	P14151	"P14151 ~ surgery * ClotLag + Age + Gender + (1 | sampleID)"	0.0547687
post - pre	-0.27764	0.240482	22.3952	-1.15451	0.260461	ClotLag	P14618	"P14618 ~ surgery * ClotLag + Age + Gender + (1 | sampleID)"	0.476596
post - pre	0.459516	0.240707	22.4438	1.90903	0.0691262	ClotLag	P14625	"P14625 ~ surgery * ClotLag + Age + Gender + (1 | sampleID)"	0.200338
post - pre	-0.482864	0.250864	22.4534	-1.92481	0.0670157	ClotLag	P14923	"P14923 ~ surgery * ClotLag + Age + Gender + (1 | sampleID)"	0.196037
post - pre	-0.108084	0.207287	22.2844	-0.52142	0.607218	ClotLag	P15151	"P15151 ~ surgery * ClotLag + Age + Gender + (1 | sampleID)"	0.775752
post - pre	-0.181182	0.22396	22.3197	-0.808991	0.42706	ClotLag	P15169	"P15169 ~ surgery * ClotLag + Age + Gender + (1 | sampleID)"	0.639569
post - pre	-0.401221	0.280004	22.6408	-1.43291	0.165547	ClotLag	P15924	"P15924 ~ surgery * ClotLag + Age + Gender + (1 | sampleID)"	0.344443
post - pre	-0.32162	0.290965	22.6408	-1.10536	0.280613	ClotLag	P16035	"P16035 ~ surgery * ClotLag + Age + Gender + (1 | sampleID)"	0.493032
post - pre	-0.154336	0.223025	22.4311	-0.692014	0.49603	ClotLag	P16070	"P16070 ~ surgery * ClotLag + Age + Gender + (1 | sampleID)"	0.705716
post - pre	0.116516	0.296692	22.6408	0.392716	0.698202	ClotLag	P17936	"P17936 ~ surgery * ClotLag + Age + Gender + (1 | sampleID)"	0.836332
post - pre	0.547964	0.248323	22.6408	2.20666	0.0377616	ClotLag	P18065	"P18065 ~ surgery * ClotLag + Age + Gender + (1 | sampleID)"	0.128472
post - pre	-0.271413	0.2761	22.5824	-0.983024	0.336011	ClotLag	P19021	"P19021 ~ surgery * ClotLag + Age + Gender + (1 | sampleID)"	0.550636
post - pre	-0.0406146	0.226879	22.3225	-0.179014	0.859541	ClotLag	P19652	"P19652 ~ surgery * ClotLag + Age + Gender + (1 | sampleID)"	0.910129
post - pre	0.685537	0.231131	22.3963	2.966	0.00704685	ClotLag	P19823	"P19823 ~ surgery * ClotLag + Age + Gender + (1 | sampleID)"	0.0416163
post - pre	0.774407	0.225431	22.4846	3.43522	0.0023106	ClotLag	P19827	"P19827 ~ surgery * ClotLag + Age + Gender + (1 | sampleID)"	0.019032
post - pre	0.044213	0.115613	22.1323	0.382421	0.705797	ClotLag	P20742	"P20742 ~ surgery * ClotLag + Age + Gender + (1 | sampleID)"	0.836332
post - pre	0.403619	0.282088	22.6408	1.43082	0.166139	ClotLag	P20851	"P20851 ~ surgery * ClotLag + Age + Gender + (1 | sampleID)"	0.344443
post - pre	0.32275	0.23157	22.3567	1.39375	0.177094	ClotLag	P21333	"P21333 ~ surgery * ClotLag + Age + Gender + (1 | sampleID)"	0.359939
post - pre	-0.266087	0.274426	22.5459	-0.969614	0.342526	ClotLag	P22105	"P22105 ~ surgery * ClotLag + Age + Gender + (1 | sampleID)"	0.552316
post - pre	0.629696	0.240368	22.5024	2.61971	0.0154773	ClotLag	P22352	"P22352 ~ surgery * ClotLag + Age + Gender + (1 | sampleID)"	0.0721349
post - pre	-0.151822	0.233106	22.3516	-0.651299	0.521494	ClotLag	P22792	"P22792 ~ surgery * ClotLag + Age + Gender + (1 | sampleID)"	0.723693
post - pre	-0.600849	0.209536	22.2972	-2.86753	0.00887188	ClotLag	P22891	"P22891 ~ surgery * ClotLag + Age + Gender + (1 | sampleID)"	0.0487175
post - pre	0.0539009	0.180433	22.2331	0.298732	0.767919	ClotLag	P23142	"P23142 ~ surgery * ClotLag + Age + Gender + (1 | sampleID)"	0.8646
post - pre	-0.080001	0.280331	22.6408	-0.28538	0.777947	ClotLag	P24592	"P24592 ~ surgery * ClotLag + Age + Gender + (1 | sampleID)"	0.869557
post - pre	-0.571238	0.246763	22.4713	-2.31492	0.030121	ClotLag	P24593	"P24593 ~ surgery * ClotLag + Age + Gender + (1 | sampleID)"	0.113589
post - pre	-0.719386	0.185773	22.2778	-3.87239	0.000808066	ClotLag	P25311	"P25311 ~ surgery * ClotLag + Age + Gender + (1 | sampleID)"	0.00843082
post - pre	-0.974443	0.20582	22.3705	-4.73445	9.64405e-05	ClotLag	P26927	"P26927 ~ surgery * ClotLag + Age + Gender + (1 | sampleID)"	0.00223269
post - pre	-0.277209	0.159709	22.1464	-1.73571	0.0965095	ClotLag	P27169	"P27169 ~ surgery * ClotLag + Age + Gender + (1 | sampleID)"	0.251729
post - pre	-0.586567	0.202211	22.3101	-2.90076	0.00821592	ClotLag	P27918	"P27918 ~ surgery * ClotLag + Age + Gender + (1 | sampleID)"	0.0459211
post - pre	-0.65609	0.209626	22.325	-3.12981	0.0048157	ClotLag	P29508	"P29508 ~ surgery * ClotLag + Age + Gender + (1 | sampleID)"	0.0306035
post - pre	0.495618	0.255239	22.4888	1.94178	0.0647939	ClotLag	P29622	"P29622 ~ surgery * ClotLag + Age + Gender + (1 | sampleID)"	0.191325
post - pre	0.29349	0.276201	22.6408	1.06259	0.299169	ClotLag	P30043	"P30043 ~ surgery * ClotLag + Age + Gender + (1 | sampleID)"	0.514505
post - pre	-0.255192	0.285585	22.6408	-0.893576	0.38095	ClotLag	P32119	"P32119 ~ surgery * ClotLag + Age + Gender + (1 | sampleID)"	0.590283
post - pre	0.696863	0.177491	22.2121	3.92619	0.000711596	ClotLag	P33151	"P33151 ~ surgery * ClotLag + Age + Gender + (1 | sampleID)"	0.00803372
post - pre	0.140203	0.231747	22.3651	0.604983	0.55128	ClotLag	P33908	"P33908 ~ surgery * ClotLag + Age + Gender + (1 | sampleID)"	0.740561
post - pre	-0.358483	0.291923	22.6408	-1.228	0.23206	ClotLag	P35542	"P35542 ~ surgery * ClotLag + Age + Gender + (1 | sampleID)"	0.44021
post - pre	-0.208214	0.167978	22.1813	-1.23953	0.228105	ClotLag	P35858	"P35858 ~ surgery * ClotLag + Age + Gender + (1 | sampleID)"	0.44021
post - pre	-0.709278	0.208519	22.3	-3.4015	0.00252699	ClotLag	P36955	"P36955 ~ surgery * ClotLag + Age + Gender + (1 | sampleID)"	0.0197737
post - pre	-0.394747	0.138276	22.1059	-2.85477	0.00918419	ClotLag	P36980	"P36980 ~ surgery * ClotLag + Age + Gender + (1 | sampleID)"	0.0487229
post - pre	-0.734928	0.235495	22.4999	-3.12078	0.00488873	ClotLag	P43251	"P43251 ~ surgery * ClotLag + Age + Gender + (1 | sampleID)"	0.0306035
post - pre	-0.462921	0.275696	22.6408	-1.6791	0.106883	ClotLag	P43652	"P43652 ~ surgery * ClotLag + Age + Gender + (1 | sampleID)"	0.269794
post - pre	-0.511041	0.253567	22.6408	-2.01541	0.0558838	ClotLag	P47929	"P47929 ~ surgery * ClotLag + Age + Gender + (1 | sampleID)"	0.173185
post - pre	0.346324	0.225661	22.3259	1.53471	0.138906	ClotLag	P48740	"P48740 ~ surgery * ClotLag + Age + Gender + (1 | sampleID)"	0.322057
post - pre	-0.0726105	0.296792	22.6408	-0.244651	0.808931	ClotLag	P49747	"P49747 ~ surgery * ClotLag + Age + Gender + (1 | sampleID)"	0.879945
post - pre	-0.0754617	0.262386	22.4482	-0.287598	0.776293	ClotLag	P49908	"P49908 ~ surgery * ClotLag + Age + Gender + (1 | sampleID)"	0.869557
post - pre	0.146758	0.192716	22.2082	0.761529	0.454353	ClotLag	P51884	"P51884 ~ surgery * ClotLag + Age + Gender + (1 | sampleID)"	0.662656
post - pre	-0.254915	0.222102	22.3273	-1.14774	0.263225	ClotLag	P54108	"P54108 ~ surgery * ClotLag + Age + Gender + (1 | sampleID)"	0.476596
post - pre	-0.724584	0.219553	22.4497	-3.30027	0.00319889	ClotLag	P55056	"P55056 ~ surgery * ClotLag + Age + Gender + (1 | sampleID)"	0.0230084
post - pre	-0.169302	0.294421	22.6408	-0.575035	0.570939	ClotLag	P55058	"P55058 ~ surgery * ClotLag + Age + Gender + (1 | sampleID)"	0.755069
post - pre	0.473288	0.267707	22.6408	1.76793	0.0905476	ClotLag	P59665	"P59665 ~ surgery * ClotLag + Age + Gender + (1 | sampleID)"	0.242234
post - pre	-0.128611	0.283352	22.6408	-0.453891	0.654228	ClotLag	P61626	"P61626 ~ surgery * ClotLag + Age + Gender + (1 | sampleID)"	0.809381
post - pre	-0.179821	0.296087	22.6408	-0.607325	0.549678	ClotLag	P61769	"P61769 ~ surgery * ClotLag + Age + Gender + (1 | sampleID)"	0.740561
post - pre	-0.161288	0.248283	22.4297	-0.649614	0.522539	ClotLag	P62328	"P62328 ~ surgery * ClotLag + Age + Gender + (1 | sampleID)"	0.723693
post - pre	0.0704421	0.295323	22.6408	0.238526	0.813619	ClotLag	P62937	"P62937 ~ surgery * ClotLag + Age + Gender + (1 | sampleID)"	0.880194
post - pre	0.236761	0.289708	22.6408	0.817241	0.422308	ClotLag	P68871	"P68871 ~ surgery * ClotLag + Age + Gender + (1 | sampleID)"	0.637685
post - pre	0.397917	0.272197	22.5665	1.46187	0.157563	ClotLag	P69905	"P69905 ~ surgery * ClotLag + Age + Gender + (1 | sampleID)"	0.344443
post - pre	0.208886	0.19575	22.2666	1.0671	0.29736	ClotLag	P80108	"P80108 ~ surgery * ClotLag + Age + Gender + (1 | sampleID)"	0.514219
post - pre	-0.061155	0.268346	22.6408	-0.227896	0.821773	ClotLag	P81605	"P81605 ~ surgery * ClotLag + Age + Gender + (1 | sampleID)"	0.8839
post - pre	-0.109193	0.221229	22.3278	-0.493573	0.626428	ClotLag	P98160	"P98160 ~ surgery * ClotLag + Age + Gender + (1 | sampleID)"	0.793814
post - pre	0.0468545	0.268748	22.6182	0.174344	0.863146	ClotLag	Q02985	"Q02985 ~ surgery * ClotLag + Age + Gender + (1 | sampleID)"	0.910129
post - pre	-0.348798	0.131178	22.0926	-2.65897	0.0143062	ClotLag	Q03591	"Q03591 ~ surgery * ClotLag + Age + Gender + (1 | sampleID)"	0.06889
post - pre	0.0747606	0.295989	22.6408	0.252579	0.802872	ClotLag	Q04756	"Q04756 ~ surgery * ClotLag + Age + Gender + (1 | sampleID)"	0.879945
post - pre	0.828708	0.199677	22.3566	4.15024	0.000406531	ClotLag	Q06033	"Q06033 ~ surgery * ClotLag + Age + Gender + (1 | sampleID)"	0.00530184
post - pre	0.154739	0.228018	22.3883	0.678625	0.504331	ClotLag	Q06830	"Q06830 ~ surgery * ClotLag + Age + Gender + (1 | sampleID)"	0.711061
post - pre	-1.06091	0.155254	22.2059	-6.83339	6.92071e-07	ClotLag	Q08380	"Q08380 ~ surgery * ClotLag + Age + Gender + (1 | sampleID)"	5.41546e-05
post - pre	-0.133554	0.277701	22.6408	-0.480927	0.635184	ClotLag	Q08554	"Q08554 ~ surgery * ClotLag + Age + Gender + (1 | sampleID)"	0.798444
post - pre	-0.361608	0.273262	22.6408	-1.3233	0.198944	ClotLag	Q08830	"Q08830 ~ surgery * ClotLag + Age + Gender + (1 | sampleID)"	0.394111
post - pre	-0.296059	0.180224	22.194	-1.64273	0.114534	ClotLag	Q12805	"Q12805 ~ surgery * ClotLag + Age + Gender + (1 | sampleID)"	0.280072
post - pre	-0.405479	0.282273	22.6408	-1.43648	0.164542	ClotLag	Q12913	"Q12913 ~ surgery * ClotLag + Age + Gender + (1 | sampleID)"	0.344443
post - pre	0.260829	0.178988	22.2351	1.45724	0.159029	ClotLag	Q13103	"Q13103 ~ surgery * ClotLag + Age + Gender + (1 | sampleID)"	0.344443
post - pre	0.681354	0.247385	22.6408	2.75423	0.0113922	ClotLag	Q13790	"Q13790 ~ surgery * ClotLag + Age + Gender + (1 | sampleID)"	0.0575122
post - pre	-0.180644	0.255674	22.5522	-0.706543	0.487087	ClotLag	Q13822	"Q13822 ~ surgery * ClotLag + Age + Gender + (1 | sampleID)"	0.69935
post - pre	-0.406429	0.262039	22.5982	-1.55102	0.134789	ClotLag	Q14515	"Q14515 ~ surgery * ClotLag + Age + Gender + (1 | sampleID)"	0.319614
post - pre	-1.20538	0.117693	22.1209	-10.2417	7.3629e-10	ClotLag	Q14520	"Q14520 ~ surgery * ClotLag + Age + Gender + (1 | sampleID)"	2.30459e-07
post - pre	-0.135113	0.249838	22.4088	-0.540803	0.593979	ClotLag	Q14624	"Q14624 ~ surgery * ClotLag + Age + Gender + (1 | sampleID)"	0.773259
post - pre	0.286826	0.279069	22.5491	1.0278	0.314946	ClotLag	Q14766	"Q14766 ~ surgery * ClotLag + Age + Gender + (1 | sampleID)"	0.526607
post - pre	-0.600361	0.184269	22.2397	-3.25807	0.00356757	ClotLag	Q15485	"Q15485 ~ surgery * ClotLag + Age + Gender + (1 | sampleID)"	0.0248145
post - pre	-0.579703	0.275764	22.6372	-2.10217	0.0468725	ClotLag	Q15582	"Q15582 ~ surgery * ClotLag + Age + Gender + (1 | sampleID)"	0.150909
post - pre	-0.0349016	0.147817	22.1383	-0.236114	0.815515	ClotLag	Q16610	"Q16610 ~ surgery * ClotLag + Age + Gender + (1 | sampleID)"	0.880194
post - pre	0.048833	0.221405	22.3023	0.220559	0.827442	ClotLag	Q5T749	"Q5T749 ~ surgery * ClotLag + Age + Gender + (1 | sampleID)"	0.883954
post - pre	-0.152479	0.247969	22.51	-0.614914	0.544778	ClotLag	Q6EMK4	"Q6EMK4 ~ surgery * ClotLag + Age + Gender + (1 | sampleID)"	0.738163
post - pre	0.338221	0.245734	22.4645	1.37637	0.182272	ClotLag	Q6UX71	"Q6UX71 ~ surgery * ClotLag + Age + Gender + (1 | sampleID)"	0.363384
post - pre	0.0493677	0.252079	22.473	0.195842	0.846494	ClotLag	Q6UXB8	"Q6UXB8 ~ surgery * ClotLag + Age + Gender + (1 | sampleID)"	0.901199
post - pre	0.096186	0.237724	22.4289	0.404612	0.689595	ClotLag	Q6UY14	"Q6UY14 ~ surgery * ClotLag + Age + Gender + (1 | sampleID)"	0.835796
post - pre	-0.336468	0.180089	22.1982	-1.86834	0.0749705	ClotLag	Q86VB7	"Q86VB7 ~ surgery * ClotLag + Age + Gender + (1 | sampleID)"	0.213325
post - pre	-0.574017	0.276874	22.6408	-2.07321	0.0497229	ClotLag	Q8IUL8	"Q8IUL8 ~ surgery * ClotLag + Age + Gender + (1 | sampleID)"	0.156204
post - pre	-0.460067	0.185271	22.2751	-2.48321	0.021019	ClotLag	Q8WVV4	"Q8WVV4 ~ surgery * ClotLag + Age + Gender + (1 | sampleID)"	0.0859108
post - pre	-0.130847	0.237554	22.3536	-0.55081	0.587227	ClotLag	Q92496	"Q92496 ~ surgery * ClotLag + Age + Gender + (1 | sampleID)"	0.769046
post - pre	-0.553219	0.23882	22.4345	-2.31647	0.0300384	ClotLag	Q92954	"Q92954 ~ surgery * ClotLag + Age + Gender + (1 | sampleID)"	0.113589
post - pre	-0.0449506	0.131153	22.1003	-0.342735	0.735036	ClotLag	Q96IY4	"Q96IY4 ~ surgery * ClotLag + Age + Gender + (1 | sampleID)"	0.852097
post - pre	-0.905286	0.191645	22.2898	-4.72377	9.98646e-05	ClotLag	Q96KN2	"Q96KN2 ~ surgery * ClotLag + Age + Gender + (1 | sampleID)"	0.00223269
post - pre	-0.0234674	0.247181	22.3919	-0.0949404	0.925207	ClotLag	Q96PD5	"Q96PD5 ~ surgery * ClotLag + Age + Gender + (1 | sampleID)"	0.943289
post - pre	-0.324526	0.283944	22.6408	-1.14292	0.265014	ClotLag	Q99969	"Q99969 ~ surgery * ClotLag + Age + Gender + (1 | sampleID)"	0.476596
post - pre	-0.511016	0.239573	22.4573	-2.13303	0.0440865	ClotLag	Q9BWP8	"Q9BWP8 ~ surgery * ClotLag + Age + Gender + (1 | sampleID)"	0.145253
post - pre	-0.170806	0.214298	22.3621	-0.797049	0.433804	ClotLag	Q9BXR6	"Q9BXR6 ~ surgery * ClotLag + Age + Gender + (1 | sampleID)"	0.640475
post - pre	-0.256143	0.250791	22.4303	-1.02134	0.317983	ClotLag	Q9H299	"Q9H299 ~ surgery * ClotLag + Age + Gender + (1 | sampleID)"	0.526607
post - pre	-0.315026	0.285508	22.6408	-1.10339	0.281448	ClotLag	Q9H4G4	"Q9H4G4 ~ surgery * ClotLag + Age + Gender + (1 | sampleID)"	0.493032
post - pre	-0.288522	0.273672	22.5234	-1.05426	0.302943	ClotLag	Q9HDC9	"Q9HDC9 ~ surgery * ClotLag + Age + Gender + (1 | sampleID)"	0.515333
post - pre	0.503769	0.26935	22.6408	1.87032	0.0744241	ClotLag	Q9NQ79	"Q9NQ79 ~ surgery * ClotLag + Age + Gender + (1 | sampleID)"	0.213325
post - pre	-0.637447	0.223095	22.3716	-2.85729	0.00906423	ClotLag	Q9NZP8	"Q9NZP8 ~ surgery * ClotLag + Age + Gender + (1 | sampleID)"	0.0487229
post - pre	0.00568797	0.266763	22.6408	0.0213222	0.983175	ClotLag	Q9UGM5	"Q9UGM5 ~ surgery * ClotLag + Age + Gender + (1 | sampleID)"	0.983175
post - pre	-0.158969	0.243701	22.4234	-0.652314	0.52083	ClotLag	Q9UHG3	"Q9UHG3 ~ surgery * ClotLag + Age + Gender + (1 | sampleID)"	0.723693
post - pre	-0.290407	0.236218	22.3916	-1.2294	0.231684	ClotLag	Q9UK55	"Q9UK55 ~ surgery * ClotLag + Age + Gender + (1 | sampleID)"	0.44021
post - pre	0.374591	0.165292	22.1953	2.26623	0.0335248	ClotLag	Q9Y490	"Q9Y490 ~ surgery * ClotLag + Age + Gender + (1 | sampleID)"	0.120612
post - pre	-0.175185	0.218895	22.2915	-0.800319	0.431973	ClotLag	Q9Y646	"Q9Y646 ~ surgery * ClotLag + Age + Gender + (1 | sampleID)"	0.640475
post - pre	-0.0763886	0.240755	22.4044	-0.317288	0.753963	ClotLag	Q9Y6R7	"Q9Y6R7 ~ surgery * ClotLag + Age + Gender + (1 | sampleID)"	0.858147
post - pre	0.0312668	0.296361	25.432	0.105502	0.916805	Cu	A0A075B6H7	"A0A075B6H7 ~ surgery * Cu + Age + Gender + (1 | sampleID)"	0.956199
post - pre	0.106027	0.142154	24.5553	0.74586	0.462833	Cu	A0A075B6I0	"A0A075B6I0 ~ surgery * Cu + Age + Gender + (1 | sampleID)"	0.649627
post - pre	0.247618	0.218884	25.9034	1.13128	0.268304	Cu	A0A075B6I9	"A0A075B6I9 ~ surgery * Cu + Age + Gender + (1 | sampleID)"	0.477155
post - pre	0.490815	0.263124	25.7578	1.86534	0.0735648	Cu	A0A075B6J9	"A0A075B6J9 ~ surgery * Cu + Age + Gender + (1 | sampleID)"	0.216821
post - pre	-0.135802	0.241489	25.9685	-0.562351	0.578699	Cu	A0A075B6K4	"A0A075B6K4 ~ surgery * Cu + Age + Gender + (1 | sampleID)"	0.738112
post - pre	-0.0954479	0.175845	25.5326	-0.542795	0.591978	Cu	A0A075B6K5	"A0A075B6K5 ~ surgery * Cu + Age + Gender + (1 | sampleID)"	0.738807
post - pre	0.280408	0.300502	25.432	0.933131	0.359528	Cu	A0A075B6Q5	"A0A075B6Q5 ~ surgery * Cu + Age + Gender + (1 | sampleID)"	0.577088
post - pre	0.0196377	0.265162	25.8853	0.0740591	0.941533	Cu	A0A075B6S2	"A0A075B6S2 ~ surgery * Cu + Age + Gender + (1 | sampleID)"	0.969407
post - pre	-0.173257	0.164371	25.4676	-1.05406	0.301755	Cu	A0A075B7B6	"A0A075B7B6 ~ surgery * Cu + Age + Gender + (1 | sampleID)"	0.516116
post - pre	-0.145745	0.210522	25.7633	-0.692302	0.494941	Cu	A0A075B7D0	"A0A075B7D0 ~ surgery * Cu + Age + Gender + (1 | sampleID)"	0.665526
post - pre	-0.118393	0.21475	25.9677	-0.551309	0.586135	Cu	A0A087WSY4	"A0A087WSY4 ~ surgery * Cu + Age + Gender + (1 | sampleID)"	0.738807
post - pre	0.261016	0.232897	25.9738	1.12073	0.272657	Cu	A0A087WW87	"A0A087WW87 ~ surgery * Cu + Age + Gender + (1 | sampleID)"	0.482156
post - pre	-0.347889	0.256495	25.7361	-1.35632	0.186779	Cu	A0A0A0MRZ8	"A0A0A0MRZ8 ~ surgery * Cu + Age + Gender + (1 | sampleID)"	0.380361
post - pre	0.0730359	0.274115	25.8443	0.266443	0.792012	Cu	A0A0A0MRZ9	"A0A0A0MRZ9 ~ surgery * Cu + Age + Gender + (1 | sampleID)"	0.882206
post - pre	0.0849406	0.270305	25.788	0.31424	0.755867	Cu	A0A0A0MS15	"A0A0A0MS15 ~ surgery * Cu + Age + Gender + (1 | sampleID)"	0.863454
post - pre	0.0210102	0.0929376	23.2877	0.226067	0.823121	Cu	A0A0A0MT36	"A0A0A0MT36 ~ surgery * Cu + Age + Gender + (1 | sampleID)"	0.892068
post - pre	-0.0811597	0.232455	25.9528	-0.349141	0.7298	Cu	A0A0B4J1U7	"A0A0B4J1U7 ~ surgery * Cu + Age + Gender + (1 | sampleID)"	0.841653
post - pre	0.270872	0.186756	25.5247	1.45041	0.159124	Cu	A0A0B4J1V0	"A0A0B4J1V0 ~ surgery * Cu + Age + Gender + (1 | sampleID)"	0.345763
post - pre	0.198691	0.255804	25.8357	0.776731	0.444371	Cu	A0A0B4J1V2	"A0A0B4J1V2 ~ surgery * Cu + Age + Gender + (1 | sampleID)"	0.632743
post - pre	0.441431	0.205501	25.7801	2.14807	0.0412826	Cu	A0A0B4J1V6	"A0A0B4J1V6 ~ surgery * Cu + Age + Gender + (1 | sampleID)"	0.150249
post - pre	-0.478891	0.285969	25.6148	-1.67462	0.106176	Cu	A0A0B4J1V7	"A0A0B4J1V7 ~ surgery * Cu + Age + Gender + (1 | sampleID)"	0.274655
post - pre	0.570874	0.237467	25.9592	2.40402	0.0236505	Cu	A0A0B4J1X5	"A0A0B4J1X5 ~ surgery * Cu + Age + Gender + (1 | sampleID)"	0.0980189
post - pre	-0.127844	0.186465	25.5975	-0.685619	0.499116	Cu	A0A0B4J1X8	"A0A0B4J1X8 ~ surgery * Cu + Age + Gender + (1 | sampleID)"	0.665526
post - pre	-0.240954	0.181078	25.5721	-1.33066	0.195044	Cu	A0A0B4J1Y8	"A0A0B4J1Y8 ~ surgery * Cu + Age + Gender + (1 | sampleID)"	0.393173
post - pre	-0.38747	0.251303	25.8641	-1.54184	0.135259	Cu	A0A0B4J1Y9	"A0A0B4J1Y9 ~ surgery * Cu + Age + Gender + (1 | sampleID)"	0.313602
post - pre	0.578409	0.19058	25.7301	3.03499	0.00544315	Cu	A0A0B4J2B5	"A0A0B4J2B5 ~ surgery * Cu + Age + Gender + (1 | sampleID)"	0.0358197
post - pre	0.528855	0.262183	25.7514	2.01712	0.0542198	Cu	A0A0B4J2D9	"A0A0B4J2D9 ~ surgery * Cu + Age + Gender + (1 | sampleID)"	0.173172
post - pre	0.0743932	0.258873	25.9448	0.287373	0.77611	Cu	A0A0B4J2H0	"A0A0B4J2H0 ~ surgery * Cu + Age + Gender + (1 | sampleID)"	0.877449
post - pre	0.289265	0.165153	25.0553	1.7515	0.0920942	Cu	A0A0C4DH24	"A0A0C4DH24 ~ surgery * Cu + Age + Gender + (1 | sampleID)"	0.251458
post - pre	0.23978	0.27039	25.8804	0.886796	0.383355	Cu	A0A0C4DH25	"A0A0C4DH25 ~ surgery * Cu + Age + Gender + (1 | sampleID)"	0.583338
post - pre	0.0555819	0.235195	25.9517	0.236323	0.815037	Cu	A0A0C4DH29	"A0A0C4DH29 ~ surgery * Cu + Age + Gender + (1 | sampleID)"	0.892068
post - pre	-0.161997	0.208742	25.9006	-0.776065	0.44474	Cu	A0A0C4DH31	"A0A0C4DH31 ~ surgery * Cu + Age + Gender + (1 | sampleID)"	0.632743
post - pre	-0.0599211	0.304237	25.432	-0.196956	0.845428	Cu	A0A0C4DH32	"A0A0C4DH32 ~ surgery * Cu + Age + Gender + (1 | sampleID)"	0.900064
post - pre	0.421242	0.240771	25.7828	1.74956	0.0920902	Cu	A0A0C4DH34	"A0A0C4DH34 ~ surgery * Cu + Age + Gender + (1 | sampleID)"	0.251458
post - pre	0.392671	0.271778	25.7863	1.44482	0.160551	Cu	A0A0C4DH35	"A0A0C4DH35 ~ surgery * Cu + Age + Gender + (1 | sampleID)"	0.345763
post - pre	0.624451	0.206164	25.8362	3.0289	0.00550911	Cu	A0A0C4DH36	"A0A0C4DH36 ~ surgery * Cu + Age + Gender + (1 | sampleID)"	0.0358197
post - pre	-0.252347	0.260715	25.9086	-0.967904	0.342041	Cu	A0A0C4DH38	"A0A0C4DH38 ~ surgery * Cu + Age + Gender + (1 | sampleID)"	0.55471
post - pre	0.221147	0.282524	25.6748	0.782753	0.440933	Cu	A0A0C4DH39	"A0A0C4DH39 ~ surgery * Cu + Age + Gender + (1 | sampleID)"	0.632743
post - pre	0.663598	0.177182	25.5954	3.74528	0.00092278	Cu	A0A0C4DH41	"A0A0C4DH41 ~ surgery * Cu + Age + Gender + (1 | sampleID)"	0.00995965
post - pre	0.378412	0.253311	25.7003	1.49386	0.147389	Cu	A0A0C4DH43	"A0A0C4DH43 ~ surgery * Cu + Age + Gender + (1 | sampleID)"	0.33189
post - pre	0.00416779	0.240805	25.9678	0.0173078	0.986323	Cu	A0A0C4DH67	"A0A0C4DH67 ~ surgery * Cu + Age + Gender + (1 | sampleID)"	0.995868
post - pre	0.627524	0.161628	25.1651	3.88253	0.000663482	Cu	A0A0C4DH68	"A0A0C4DH68 ~ surgery * Cu + Age + Gender + (1 | sampleID)"	0.00830679
post - pre	0.0316182	0.155076	24.8366	0.203888	0.840102	Cu	A0A0G2JRQ6	"A0A0G2JRQ6 ~ surgery * Cu + Age + Gender + (1 | sampleID)"	0.900064
post - pre	0.469198	0.269799	25.7548	1.73907	0.0939641	Cu	A0A0J9YX35	"A0A0J9YX35 ~ surgery * Cu + Age + Gender + (1 | sampleID)"	0.253541
post - pre	0.0113547	0.194661	25.7876	0.0583305	0.953935	Cu	A0A0J9YY99	"A0A0J9YY99 ~ surgery * Cu + Age + Gender + (1 | sampleID)"	0.975757
post - pre	-0.442944	0.151104	25.0276	-2.93139	0.00711095	Cu	A0M8Q6	"A0M8Q6 ~ surgery * Cu + Age + Gender + (1 | sampleID)"	0.0445145
post - pre	-0.774628	0.191051	25.7631	-4.05456	0.000411148	Cu	B9A064	"B9A064 ~ surgery * Cu + Age + Gender + (1 | sampleID)"	0.00643446
post - pre	-0.394418	0.240836	25.9631	-1.6377	0.113548	Cu	O00151	"O00151 ~ surgery * Cu + Age + Gender + (1 | sampleID)"	0.282962
post - pre	-0.453557	0.279539	25.6251	-1.62252	0.116933	Cu	O00391	"O00391 ~ surgery * Cu + Age + Gender + (1 | sampleID)"	0.283055
post - pre	0.223232	0.186282	25.8094	1.19836	0.241666	Cu	O00533	"O00533 ~ surgery * Cu + Age + Gender + (1 | sampleID)"	0.447583
post - pre	-0.0844628	0.290178	25.468	-0.291072	0.773354	Cu	O14498	"O14498 ~ surgery * Cu + Age + Gender + (1 | sampleID)"	0.877449
post - pre	-0.100642	0.294569	25.432	-0.341658	0.735415	Cu	O14786	"O14786 ~ surgery * Cu + Age + Gender + (1 | sampleID)"	0.843168
post - pre	-0.563072	0.211514	25.9388	-2.6621	0.0131549	Cu	O14791	"O14791 ~ surgery * Cu + Age + Gender + (1 | sampleID)"	0.0674995
post - pre	0.0615153	0.275251	25.8189	0.223488	0.824914	Cu	O43866	"O43866 ~ surgery * Cu + Age + Gender + (1 | sampleID)"	0.892068
post - pre	-0.300627	0.276861	25.7255	-1.08584	0.28762	Cu	O75460	"O75460 ~ surgery * Cu + Age + Gender + (1 | sampleID)"	0.499348
post - pre	-0.256184	0.290337	25.6097	-0.882367	0.385786	Cu	O75636	"O75636 ~ surgery * Cu + Age + Gender + (1 | sampleID)"	0.583338
[truncated: 7,456 more rows]

## Sheet: Table S4
Table S4. Gene set enrichment analysis of plasma protein that increase in abundance 9 months after surgery.
[truncated: 87 more rows]

[truncated: 3 more sheets: Table S5, Table S6, Table S7]
